# Supplementary material for: Molecular Species Delimitation and Morphology of Aquatic and Sub-Aquatic Bugs (Heteroptera) in Cameroon
Source: PLoS One. 2016 May 5;11(5):e0154905. doi: 10.1371/journal.pone.0154905 (PMC4858268; doi:10.1371/journal.pone.0154905)
Supplement: S1 File — Sequence name corresponds to families initial name followed by individual code number. (FAS) [file pone.0154905.s003.fas]

>Graphocephala_cythura
-------------------------------------------------------------------------------------------CAGGACCATTTTTAAATAATGATCAATTATATAATGTAATTGTTACCTCTCATGCATTTGTTATAATTTTCTTTATAGTTATACCAATTATAATTGGAGGATTCGGTAATTGATTACTTCCCTTAATAATTGGAGCCCCTGACATAGCATTCCCCCGAATAAATAATATAAGATTTTGGTTACTCCCCCCCTCTCTTACTTTATTAATAGTAAGTTCAATAGTTGAAATAGGTGTAGGAACAGGATGAACTGTTTACCCACCCTTATCATCTAATATAGCTCATTCTGGGCCCAGAGTTGATTTAGCAATTTTTTCATTACATTTAGCTGGTATTTCCTCAATTTTAGGGGCAGTAAATTTTATTACTACAGTAATTAATATACGAAGAATCGGTATAAATTTTGATCGTACCCCTCTTTTTGTTTGATCAGTATTAATTACAGCAATTTTATTATTATTATCTT-----------------------------------------------------------------------------------------------------------------
>Hy1.4
GATATTGGAACTTTATACTTTATATTTGGAATATGAGCAGGAATAGTTGGAATAAGTATAAGATGAATTATTCGTAATGAATTAGGGCAACCAGGCTCATTTATTGGAGATGATCAAATTTATAATACAATTGTAACTGCACATGCATTTGTAATGATTTTTTTTATAGTTATACCCATTATAATTGGGGGTTTTGGTAAGTGATTAGTACCATTAATATTAGGGGCACCAGATATAGCATTTCCTCGAATAAATAATATAAGATTCTGACTTCTACCACCATCTATTACATTATTATTAAGTAGAAGAATAATTGAAAAAGGAGCAGGAACAGGTTGAACTGTATACCCGCCATTATCAAGAAATTTAGCACATACAGGACCATCAGTTGATTTAACAATTTTCTCAGTACACTTAGCAGGTATCAGATCAATTCTGGGGGCAATCAATTTTATTTCAACAATTTTAAACATACGAGTAAAAAATATAAATTTTGAAAAAATTCCATTATTTGTATGATCTGTAATTATTACAGCAATTTTATTGTTATTATCATTACCAGTTTTAGCTGGAGCAATCACAATATTATTAACAGATCGAAATATTAATACTACT------------------------------------------------------
>Hy2.3
GATATGGGAACTGTATACTTTATATTCGGAATATGAGCAGGAATAGTTGGTATAAGTATAAGATGAATTATTCGTATTGAATTAGGGCAACCAGGCTCATTTATTGGAGATGATCAAATTTATAATACAATTGTAACTGCACATGCATTTGTAATGATTTTTTTTATAGTTATACCCATTATAATTGGGGGTTTTGGTAACTGATTAGTACCATTAATATTAGGGGCACCAGATATAGCATTTCCTCGAATAAATAATATAAGATTCTGACTTCTACCACCATCTATTACATTATTATTAAGTAGAAGAATAATTGAAAAAGGAGCAGGAACAGGTTGAACTGTATACCCGCCATTATCAAGAAATTTAGCACATACAGGACCATCGGTTGATTTAACAATTTTCTCACTACACTTAGCAGGTATCAGATCAATTCTGGGGGCAATCAATTTTATTTCAACAATTTTAAACATACGAGTAAAAAATATAAATTTAGAAAAAATTCCATTATTTGTATGATCTGTAATTATTACAGCAATTTTAGTGTTATTATCATTACCAGTTTTAGCTGGAGCAATCACAATATTATTAACAGATCGAAATATTAATACTACTTTTTTTGACCCAATAGGAGGGGGAGATCCAGTTTTATATCAACACTTATTTTGA
>Hy3.1
GATATTGGAACTTTATACTTTATATTTGGAATATGAGCAGGAATAGTTGGAATAAGTATAAGATGAATTATTCGTATTGAATTAGGGCAACCAGGCTCATTTATTGGAGATGATCAAATTTATAATACAATTGTAACTGCACATGCATTTGTAATGATTTTTTTTATAGTTATACCCATTATAATTGGGGGTTTTGGTAACTGATTAGTACCATTAATATTAGGGGCACCAGATATAGCATTTCCTCGAATAAATAATATAAGATTCTGACTTCTACCACCATCTATTACATTATTATTAAGTAGAAGAATAATTGAAAAAGGAGCAGGAACAGGTTGAACTGTATACCCGCCATTATCAAGAAATTTAGCACATACAGGACCATCAGTTGATTTAACAATTTTCTCACTACACTTAGCAGGTATCAGATCAATTCTGGGGGCAATCAATTTTATTTCAACAATTTTAAACATACGAGTAAAAAATATAAATTTAGAAAAAATTCCATTATTTGTATGATCTGTAATTATTACAGCAATTTTATTGTTATTATCATTACCAGTTTTAGCTGGAGCAATCACAATATTATTAACAGATCGAAATATTAATACTACTTTTTTTGACCCAATAGGAGGGGGAGATCCAGTTTTATATCAACACTTATTTTGA
>Hy3.2
GATATTGGAACTTTATACTTTATATTTGGAATATGAGCAGGAATAGTTGGAATAAGTATAAGATGAATTATTCGTATTGAATTAGGGCAACCAGGCTCATTTATTGGAGATGATCAAATTTATAATACAATTGTAACTGCACATGCATTTGTAATGATTTTTTTTATAGTTATACCCATTATAATTGGGGGTTTTGGTAACTGATTAGTACCATTAATATTAGGGGCACCAGATATAGCATTTCCTCGAATAAATAATATAAGATTCTGACTTCTACCACCATCTATTACATTATTATTAAGTAGAAGAATAATTGAAAAAGGAGCAGGAACAGGTTGAACTGTATACCCGCCATTATCAAGAAATTTAGCACATACAGGACCATCAGTTGATTTAACAATTTTCTCACTACACTTAGCAGGTATCAGATCAATTCTGGGGGCAATCAATTTTATTTCAACAATTTTAAACATACGAGTAAAAAATATAAATTTAGAAAAAATTCCATTATTTGTATGATCTGTAATTATTACAGCAATTTTATTGTTATTATCATTACCAGTTTTAGCTGGAGCAATCACAATATTATTAACAGATCGAAATATTAATACTACTTTTTTTGACCCAATAGGAGGGGGAGATCCAGTTTTATATCAACACTTATTTTGA
>Hy3.3
GATATTGGAACTTTATACTTTATATTTGGAATATGAGCAGGAATAGTTGGAATAAGTATAAGATGAATTATTCGTATTGAATTAGGGCAACCAGGCTCATTTATTGGAGATGATCAAATTTATAATACAATTGTAACTGCACATGCATTTGTAATGATTTTTTTTATAGTTATACCCATTATAATTGGGGGTTTTGGTAACTGATTAGTACCATTAATATTAGGGGCACCAGATATAGCATTTCCTCGAATAAATAATATAAGATTCTGACTTCTACCACCATCTATTACATTATTATTAAGTAGAAGAATAATTGAAAAAGGAGCAGGAACAGGTTGAACTGTATACCCGCCATTATCAAGAAATTTAGCACATACAGGACCATCAGTTGATTTAACAATTTTCTCACTACACTTAGCAGGTATCAGATCAATTCTGGGGGCAATCAATTTTATTTCAACAATTTTAAACATACGAGTAAAAAATATAAATTTAGAAAAAATTCCATTATTTGTATGATCTGTAATTATTACAGCAATTTTATTGTTATTATCATTACCAGTTTTAGCTGGAGCAATCACAATATTATTAACAGATCGAAATATTAATACTACTTTTTTTGACCCAATAGGAGGGGGAGATCCAGTTTTATATCAACACTTATTTTGA
>Hy3.4
GATATTGGAACTTTATACTTTATATTTGGAATATGAGCAGGAATAGTTGGAATAAGTATAAGATGAATTATTCGTATTGAATTAGGGCAACCAGGCTCATTTATTGGAGATGATCAAATTTATAATACAATTGTAACTGCACATGCATTTGTAATGATTTTTTTTATAGTTATACCCATTATAATTGGGGGTTTTGGTAACTGATTAGTACCATTAATATTAGGGGCACCAGATATAGCATTTCCTCGAATAAATAATATAAGATTCTGACTTCTACCACCATCTATTACATTATTATTAAGTAGAAGAATAATTGAAAAAGGAGCAGGAACAGGTTGAACTGTATACCCGCCATTATCAAGAAATTTAGCACATACAGGACCATCAGTTGATTTAACAATTTTCTCACTACACTTAGCAGGTATCAGATCAATTCTAGGGGCAATCAATTTTATTTCAACAATTTTAAACATACGAGTAAAAAATATAAATTTAGAAAAAATTCCATTATTTGTATGATCTGTAATTATTACAGCAATTTTATTGTTATTATCATTACCAGTTTTAGCTGGAGCAATCACAATATTATTAACAGATCGAAATATTAATACTACTTTTTTTGACCCAATAGGAGGGGGAGATCCAGTTTTATATCAACACTTATTTTGA
>Hy4.1
GATATTGGAACTTTATACTTTATATTTGGAATATGAGCAGGAATAGTTGGAATAAGTATAAGATGAATTATTCGTATTGAATTAGGGCAACCAGGCTCATTTATTGGAGATGATCAAATTTATAATACAATTGTAACTGCACATGCATTTGTAATGATTTTTTTTATAGTTATACCCATTATAATTGGGGGTTTTGGTAACTGATTAGTACCATTAATATTAGGGGCACCAGATATAGCATTTCCTCGAATAAATAATATAAGATTCTGACTTCTACCACCATCTATTACATTATTATTAAGTAGAAGAATAATTGAAAAAGGAGCAGGAACAGGTTGAACTGTATACCCGCCATTATCAAGAAATTTAGCACATACAGGACCATCAGTTGATTTAACAATTTTCTCACTACACTTAGCAGGTATCAGATCAATTCTGGGGGCAATCAATTTTATTTCAACAATTTTAAACATACGAGTAAAAAATATAAATTTAGAAAAAATTCCATTATTTGTATGATCTGTAATTATTACAGCAATTTTATTGTTATTATCATTACCAGTTTTAGCTGGAGCAATCACAATATTATTAACAGATCGAAATATTAATACTACTTTTTTTGACCCAATAGGAGGGGGAGATCCAGTTTTATATCAACACTTATTTTGA
>B1a.1
------GGAACCTTGTACTTTCTATTTGGTATTTGATCAGGAATAGTAGGAACAGCACTCAGTTGATTAATTCGAATCGAACTAGGTCAACCAGGTTCTTTTATTGGTGACGACCAAATTTATAATGTAATTGTAACAGCACATGCATTCATTATAATTTTTTTTATAGTTATGCCAATCATAATTGGAGGATTTGGGAACTGATTAGTACCCCTAATAATCGGTGCACCAGATATAGCATTCCCACGAATGAATAATATAAGATTTTGACTTTTACCTCCATCATTAACATTACTTCTATCAAGTAGAATTGTTGAAAGAGGAGCAGGAACAGGATGAACAGTTTACCCTCCTTTATCAACAAATATCTCCCACAGTGGAGCTAGAGTAGATTTAGCAATCTTTTCCCTACATTTAGCAGGTGTATCATCAATTTTAGGAGCAGTTAATTTTATTTCAACAATTATTAATATACGAACAACTGGTATATCACCTGATCGAATGCCTTTGTTTGTATGGTCAGTAGGTATTACTGCATTACTATTACTACTATCTCTACCGGTTCTAGCAGGAGCAATTACAATATTACTAACAGATCGAAACTTTAATACATCATTCTTCGACCCAGCAGGAGGTGGAGATCCAATTCTATACCAACATTTATTCTGA
>B1a.2
GATATTGGAACCTTGTACTTTCTATTTGGTATTTGATCAGGAATAGTAGGAACAGCACTCAGTTGATTAATTCGAATCGAACTAGGTCAACCAGGTTCTTTTATTGGTGACGACCAAATTTATAATGTAATTGTAACAGCACATGCATTCATTATAATTTTTTTTATAGTTATGCCAATCATAATTGGAGGATTTGGGAACTGATTAGTACCCCTAATAATCGGTGCACCAGATATAGCATTCCCACGAATGAATAATATAAGATTTTGACTTTTACCTCCATCATTAACATTACTTCTATCAAGTAGAATTGTTGAAAGAGGAGCAGGAACAGGATGAACAGTTTACCCTCCTTTATCAACAAATATCTCCCACAGTGGAGCTAGAGTAGATTTAGCAATCTTTTCCCTACATTTAGCAGGTGTATCATCAATTTTAGGAGCAGTTAATTTTATTTCAACAATTATTAATATACGAACAACTGGTATATCACCTGATCGAATGCCTTTGTTTGTATGGTCAGTAGGTATTACTGCATTACTATTACTATTATCTCTACCGGTTCTAGCAGGAGCAATTACAATATTACTAACAGATCGAAACTTTAATACATCATTCTTCGACCCAGCAGGAGGTGGAGATCCAATTCTATACCAACATTTATTCTGA
>B1a.3
GATATTGGAACCTTGTACTTTCTATTTGGTATTTGATCAGGAATAGTAGGAACAGCACTCAGTTGATTAATTCGAATCGAACTAGGTCAACCAGGTTCTTTCATTGGTGACGACCAAATTTATAATGTGATTGTAACAGCACATGCATTCATTATAATTTTTTTTATAGTTATGCCAATTATAATTGGAGGGTTTGGGAACTGATTAGTACCCCTAATAATCGGTGCACCAGACATAGCATTCCCACGAATGAATAATATAAGATTTTGACTTTTACCTCCATCATTAACATTACTTCTATCAAGTAGAATTGTTGAAAGAGGAGCAGGAACAGGATGAACAGTCTACCCTCCTTTATCAACAAATATCTCCCACAGTGGAGCTAGAGTAGACTTAGCAATCTTTTCCCTACATTTAGCAGGTGTATCATCAATTTTAGGAGCAGTTAATTTTATTTCAACAATTATTAATATGCGAACAACTGGTATATCGCCTGATCGAATGCCTTTGTTTGTGTGGTCAGTAGGTATTACTGCATTACTATTACTATTATCTCTACCGGTTCTAGCAGGAGCAATTACAATATTACTAACAGATCGAAACTTTAATACATCATTCTTCGACCCAGCAGGAGGTGGGGATCCAATTCTATACCAACATTTATTTTGA
>B1a.4
---------------------------------TGATCAGGAATAGTAGGAACAGCACTCAGTTGATTAATTCGAATCGAACTAGGCCAACCAGGTTCTTTCATTGGTGACGACCAAATTTATAATGTAATTGTAACAGCACATGCATTCATTATAATTTTTTTTATAGTTATGCCAATCATAATTGGAGGGTTTGGAAACTGATTAGTACCCCTAATAATCGGTGCACCAGACATAGCATTCCCACGAATGAATAATATAAGATTTTGACTTTTACCTCCATCATTAACATTGCTTCTATCAAGTAGAATTGTTGAAAGAGGAGCAGGAACAGGATGAACAGTTTACCCTCCTTTATCAACAAATATCTCCCACAGTGGAGCTAGAGTAGATTTAGCAATTTTCTCCCTACATTTAGCAGGTGTATCATCAATTTTAGGAGCAGTTAATTTTATTTCAACAATTATTAATATACGAACAACTGGAATATCGCCTGATCGAATGCCTTTATTCGTATGATCAGTAGGAATTACTGCATTATTATTACTGCTATCCCTACCGGTATTAGCAGGAGCAATTACAATATTACTAACAGATCGAAACTTTAATACATCATTCTTCGACCCAGCA---------------------------------------
>B1b.1
GATATTGGAACCTTATACTTCCTATTTGGAATTTGATCAGGAATAGTAGGGACAGCACTCAGTTGACTAATTCGTATTGAACTGGGCCAACCAGGGTCTTTCATTGGAGATGACCAAATTTATAACGTTGTTGTCACAGCACATGCATTTATCATGATTTTCTTCATAGTTATACCAATTATAATTGGAGGATTTGGGAACTGATTAGTACCCCTAATAATCGGAGCCCCAGATATAGCATTTCCACGAATAAATAATATAAGATTTTGACTTTTACCCCCCTCATTAACCTTGCTCTTATCAAGCAGAATTGTTGAAAGAGGAGCAGGAACAGGATGGACAGTTTACCCCCCTCTTTCAACAAATATTTCCCATAGTGGAGCCAGAGTAGATTTAGCAATTTTTTCCCTACATTTAGCAGGGGTTTCATCTATTTTAGGAGCAGTAAATTTCATCTCAACAATTATTAATATACGAGCAACAGGAATAACACCCGATCGAATACCCTTGTTTGTTTGATCAGTAGGAATTACTGCATTATTGTTGCTCCTCTCCCTTCCAGTTTTAGCAGGAGCAATTACTATATTACTGACAGACCGAAATTTTAATACATCTTTCTTTGACCCGGCAGGAGGAGGGGATCCAATTCTTTACCAACACTTATTCTGA
>B1b.2
GATATTGGAACCTTATACTTCCTATTTGGAATTTGATCAGGAATAGTAGGGACAGCACTCAGTTGACTAATTCGTATTGAACTGGGCCAACCAGGGTCTTTCATTGGAGATGACCAAATTTATAACGTAATTGTCACAGCACATGCATTTATCATGATTTTCTTCATAGTTATACCAATTATAATTGGAGGATTTGGGAACTGATTAGTACCCCTAATAATCGGAGCCCCAGATATAGCATTTCCACGAATAAATAATATAAGATTTTGACTTTTACCCCCCTCATTAACCTTGCTCTTATCAAGCAGAATTGTTGAAAGAGGAGCAGGAACAGGATGGACAGTTTACCCCCCTCTTTCAACAAATATTTCCCATAGTGGAGCCAGAGTAGATTTAGCAATTTTTTCCCTACATTTAGCAGGGGTTTCATCTATTTTAGGAGCAGTAAATTTCATCTCAACAATTATTAATATACGAGCAACAGGAATAACACCCGATCGAATACCCTTATTTGTTTGATCAGTAGGAATTACTGCATTATTGTTGCTCCTCTCCCTTCCAGTTTTAGCAGGAGCAATTACTATATTACTGACAGACCGAAATTTTAATACATCTTTCTTTGACCCGGCAGGAGGAGGGGATCCAATTCTTTACCAACACTTATTCTGA
>B1b.3
GATATTGGAACCTTATACTTCCTATTTGGAATTTGATCAGGAATAGTAGGGACAGCACTCAGTTGACTAATTCGTATTGAACTGGGCCAACCAGGGTCTTTCATTGGAGATGACCAAATTTATAACGTAGTTGTCACAGCACATGCATTTATCATGATTTTCTTCATAGTTATACCAATTATAATTGGAGGATTTGGGAACTGATTAGTACCCCTAATAATCGGAGCCCCAGATATAGCATTTCCACGAATAAATAATATAAGATTTTGACTTTTACCCCCCTCATTAACCTTGCTCTTATCAAGCAGAATTGTTGAAAGAGGAGCAGGAACAGGATGGACAGTTTACCCCCCTCTTTCAACAAATATTTCCCATAGTGGAGCCAGAGTAGATTTAGCAATTTTTTCCCTACATTTAGCAGGGGTTTCATCTATTTTAGGAGCAGTAAATTTCATCTCAACAATTATTAATATACGAGCAACAGGAATAACACCCGATCGAATACCCTTATTTGTTTGATCAGTAGGAATTACTGCATTATTGTTGCTCCTCTCCCTTCCAGTTTTAGCAGGAGCAATTACTATATTACTGACAGACCGAAATTTTAATACATCTTTCTTTGACCCGGCAGGAGGAGGGGATCCAATTCTTTACCAACACTTATTCTGA
>B1b.4
GATATTGGAACCTTATACTTCCTATTTGGAATTTGATCAGGAATAGTAGGGACAGCACTCAGTTGACTAATTCGTATTGAACTGGGCCAACCAGGGTCTTTCATTGGAGATGACCAAATTTATAACGTAGTTGTCACAGCACATGCATTTATCATGATTTTCTTCATAGTTATACCAATTATAATTGGAGGATTTGGGAACTGATTAGTACCCCTAATAATCGGAGCCCCAGATATAGCATTTCCACGAATAAATAATATAAGATTTTGACTTTTACCTCCCTCATTAACCTTGCTCTTATCAAGCAGAATTGTTGAAAGAGGAGCAGGAACAGGATGGACAGTTTACCCCCCTCTTTCAACAAATATTTCCCATAGTGGAGCCAGAGTAGATTTAGCAATTTTTTCCCTACATTTAGCAGGGGTTTCATCTATTTTAGGAGCAGTAAATTTCATCTCAACAATTATTAATATACGAGCAACAGGAATAACACCCGATCGAATACCCTTATTTGTTTGATCAGTAGGAATTACTGCATTATTGTTGCTCCTCTCCCTTCCAGTTTTAGCAGGAGCAATTACTATATTACTGACAGACCGAAATTTTAATACATCTTTCTTTGACCCGGCAGGAGGAGGGGATCCAATTCTTTACCAACACTTATTCTGA
>B1b.5
GATATTGGAACCTTATACTTCCTATTTGGAATTTGATCAGGAATAGTAGGGACAGCACTCAGTTGACTAATTCGTATTGAACTGGGCCAACCAGGGTCTTTCATTGGAGATGACCAAATTTATAACGTAGTTGTCACAGCACATGCATTTATCATGATTTTCTTCATAGTTATACCAATTATAATTGGAGGATTTGGGAACTGATTAGTACCCCTAATAATCGGAGCCCCAGATATAGCATTTCCACGAATAAATAATATAAGATTTTGACTTTTACCCCCCTCATTAACCTTGCTCTTATCAAGCAGAATTGTTGAAAGAGGAGCAGGAACAGGATGGACAGTTTACCCCCCTCTTTCAACAAATATTTCCCATAGTGGAGCCAGAGTAGATTTAGCAATTTTTTCCCTACATTTAGCAGGGGTTTCATCTATTTTAGGAGCAGTAAATTTCATCTCAACAATTATTAATATACGAGCAACAGGAATAACACCCGATCGAATACCCTTATTTGTTTGATCAGTAGGAATTACTGCATTATTGTTGCTCCTCTCCCTTCCAGTTTTAGCAGGAGCAATTACTATATTACTGACAGACCGAAATTTTAATACATCTTTCTTTGACCCGGCAGGAGGAGGGGATCCAATTCTTTACCAACACTTATTCTGA
>B1b.6
GATATTGGAACCTTATACTTCCTATTTGGAATTTGATCAGGAATAGTAGGGACAGCACTCAGTTGACTAATTCGTATTGAACTGGGCCAACCAGGGTCTTTCATTGGAGATGACCAAATTTATAACGTTGTTGTCACAGCACATGCATTTATTATGATTTTCTTCATAGTTATACCAATTATAATTGGAGGATTTGGGAACTGATTAGTACCCCTAATAATCGGAGCCCCAGATATAGCATTTCCACGAATAAATAATATAAGATTTTGACTTTTACCCCCCTCATTAACCTTGCTCTTATCAAGCAGAATTGTTGAAAGAGGAGCAGGAACAGGATGGACAGTTTACCCCCCTCTTTCAACAAATATTTCCCATAGTGGAGCCAGAGTAGATTTAGCAATTTTTTCCCTACATTTAGCAGGGGTTTCATCTATTTTAGGAGCAGTAAATTTCATCTCAACAATTATTAATATACGAGCAACAGGAATAACACCCGATCGAATACCCTTATTTGTTTGATCAGTAGGAATTACTGCATTATTGTTGCTCCTCTCCCTTCCAGTTTTAGCAGGAGCAATTACTATATTACTGACAGACCGAAATTTTAATACATCTTTCTTTGACCCGGCAGGAGGAGGGGATCCAATTCTTTACCAACACTTATTCTGA
>B1b.7
GATATTGGAACCTTATACTTCCTATTTGGAATTTGATCAGGAATAGTAGGGACAGCACTCAGTTGACTAATTCGTATTGAACTGGGCCAACCAGGGTCTTTCATTGGAGATGACCAAATTTATAACGTAGTTGTCACAGCACATGCATTTATCATGATTTTCTTCATAGTTATACCAATTATAATTGGAGGATTTGGGAACTGATTAGTACCCCTAATAATCGGAGCCCCAGATATAGCATTTCCACGAATAAATAATATAAGATTTTGACTTTTACCTCCCTCATTAACCTTGCTCTTATCAAGCAGAATTGTTGAAAGAGGAGCAGGAACAGGATGGACAGTTTACCCCCCTCTTTCAACAAATATTTCCCATAGTGGAGCCAGAGTAGATTTAGCAATTTTTTCCCTACATTTAGCAGGGGTTTCATCTATTTTAGGAGCAGTAAATTTCATCTCAACAATTATTAATATACGAGCAACAGGAATAACACCCGATCGAATACCCTTATTTGTTTGATCAGTAGGAATTACTGCATTATTGTTGCTCCTCTCCCTTCCAGTTTTAGCAGGAGCAATTACTATATTACTGACAGACCGAAATTTTAATACATCTTTCTTTGACCCGGCAGGAGGAGGGGATCCAATTCTTTACCAACACTTATTCTGA
>B1b.8
GATATTGGAACCTTATACTTCCTATTTGGAATTTGATCAGGAATAGTAGGGACAGCACTCAGTTGACTAATTCGTATTGAACTGGGCCAACCAGGGTCTTTCATTGGAGATGACCAAATTTATAACGTAGTTGTCACAGCACATGCATTTATCATGATTTTCTTCATAGTTATACCAATTATAATTGGAGGATTTGGGAACTGATTAGTACCCCTAATAATCGGAGCCCCAGATATAGCATTTCCACGAATAAATAATATAAGATTTTGACTTTTACCTCCCTCATTAACCTTGCTCTTATCAAGCAGAATTGTTGAAAGAGGAGCAGGAACAGGATGGACAGTTTACCCCCCTCTTTCAACAAATATTTCCCATAGTGGAGCCAGAGTAGATTTAGCAATTTTTTCCCTACATTTAGCAGGGGTTTCATCTATTTTAGGAGCAGTAAATTTCATCTCAACAATTATTAATATACGAGCAACAGGAATAACACCCGATCGAATACCCTTATTTGTTTGATCAGTAGGAATTACTGCATTATTGTTGCTCCTCTCCCTTCCAGTTTTAGCAGGAGCAATTACTATATTACTGACAGACCGAAATTTTAATACATCTTTCTTTGACCCGGCAGGAGGAGGGGATCCAATTCTTTACCAACACTTATTCTGA
>B2.1
GATATTGGAACCTTATACTTTCTATTTGGAATTTGATCAGGAATAGTAGGAACAGCACTCAGTTGATTAATTCGTATTGAATTAGGACAACCAGGTTCCTTTATTGGAGATGATCAAATTTATAATGTAATTGTTACAGCACATGCATTTATTATAATTTTCTTTATAGTTATACCAATTATAATTGGAGGATTTGGAAATTGATTAGTACCTTTAATAATCGGAGCTCCAGATATAGCATTCCCACGAATAAATAATATAAGATTCTGATTATTACCCCCCTCATTAACCTTACTATTATCAAGCAGCATTGTAGAAAGTGGTGCTGGTACTGGGTGAACAGTATACCCTCCCCTTTCAACTAATATTTCTCATAGAGGAGCAAGAGTAGATTTAGCAATTTTTTCATTGCATTTAGCTGGTGTATCATCCATTTTAGGGGCTGTTAATTTTATTTCAACAATTATTAATATACGAACAACCGGGATATCCCCAGATCGAATACCTCTTTTTGTATGATCAGTAGGAATTACTGCTTTACTTCTACTATTGTCCTTACCTGTTCTAGCAGGAGCAATTACTATATTATTAACAGACCGTAATTTTAATACCTCATTCTTCGACCCAGCAGGAGGAGGAGATCCTATTCTATATCAACATTTATTTTGA
>B2.2
GATATTGGAACCTTATACTTTCTATTTGGAATTTGATCAGGAATAGTAGGAACAGCACTCAGTTGATTAATTCGTATTGAATTAGGACAACCAGGTTCCTTTATTGGAGATGATCAAATTTATAATGTAATTGTTACAGCACATGCATTTATTATAATTTTCTTTATAGTTATACCAATTATAATTGGAGGATTTGGAAATTGATTAGTACCTTTAATAATCGGAGCTCCAGATATAGCATTCCCACGAATAAATAATATAAGATTCTGATTATTACCCCCCTCATTAACCTTACTATTATCAAGCAGCATTGTAGAAAGTGGTGCTGGTACTGGGTGAACAGTATACCCTCCCCTTTCAACTAATATTTCTCATAGAGGAGCAAGAGTAGATTTAGCAATTTTTTCATTGCATTTAGCTGGTGTATCATCCATTTTAGGGGCTGTTAATTTTATTTCAACAATTATTAATATACGAACAACCGGGATATCCCCAGATCGAATACCTCTTTTTGTATGATCAGTAGGAATTACTGCTTTACTTCTACTATTGTCCTTACCTGTTCTAGCAGGAGCAATTACTATATTATTAACAGACCGTAATTTTAATACCTCATTCTTCGACCCAGCAGGAGGAGGAGATCCTATTCTATATCAACATTTATTTTGA
>B2.3
GATATTGGAACCTTATACTTTCTATTTGGAATTTGATCAGGAATAGTAGGAACAGCACTCAGTTGATTAATTCGTATTGAATTAGGACAACCAGGTTCCTTTATTGGAGATGATCAAATTTATAATGTAATTGTTACAGCACATGCATTTATTATAATTTTCTTTATAGTTATACCAATTATAATTGGAGGATTTGGAAATTGATTAGTACCTTTAATAATCGGAGCTCCAGATATAGCATTCCCACGAATAAATAATATAAGATTCTGATTATTACCCCCCTCATTAACCTTACTATTATCAAGCAGCATTGTAGAAAGTGGTGCTGGTACTGGGTGAACAGTATACCCTCCCCTTTCAACTAATATTTCTCATAGAGGAGCAAGAGTAGATTTAGCAATTTTTTCATTGCATTTAGCTGGTGTATCATCCATTTTAGGGGCTGTTAATTTTATTTCAACAATTATTAATATACGAACAACCGGGATATCCCCAGATCGAATACCTCTTTTTGTATGATCAGTAGGAATTACTGCTTTACTTCTACTATTGTCCTTACCTGTTCTAGCAGGAGCAATTACTATATTATTAACAGACCGTAATTTTAATACCTCATTCTTCGACCCAGCAGGAGGAGGAGATCCTATTCTATATCAACATTTATTTTGA
>B2.4
GATATTGGAACCTTATACTTTCTATTTGGAATTTGATCAGGAATAGTAGGAACAGCACTCAGTTGATTAATTCGTATTGAATTAGGACAACCAGGTTCCTTTATTGGAGATGATCAAATTTATAATGTAATTGTTACAGCACATGCATTTATTATAATTTTCTTTATAGTTATACCAATTATAATTGGAGGATTTGGAAATTGATTAGTACCTTTAATAATCGGAGCTCCAGATATAGCATTCCCACGAATAAATAATATAAGATTCTGATTATTACCCCCCTCATTAACCTTACTACTATCAAGCAGCATTGTAGAAAATGGTGCTGGTACTGGGTGAACAGTATACCCTCCCCTTTCAACTAATATTTCTCATAGAGGAGCAAGAGTAGATTTAGCAATTTTTTCATTGCATTTAGCTGGTGTATCATCCATTTTAGGGGCTGTTAATTTTATTTCAACAATTATTAATATACGAACAACCGGGATATCCCCAGATCGAATACCTCTTTTTGTATGATCAGTAGGAATTACTGCTTTACTTCTACTATTGTCCTTACCTGTTCTAGCAGGAGCAATTACTATATTATTAACAGACCGTAATTTTAATACCTCATTCTTCGACCCAGCAGGAGGAGGAGATCCTATTCTATATCAACATTTATTTTGA
>B3.1
GATATTGGAACTCTATACTTCCTATTTGGTATTTGATCAGGGATAGTAGGGACAGCACTCAGTTGATTAATTCGAATTGAACTAGGCCAACCAGGTTCTTTCATTGGAGATGACCAAATTTACAATGTAGTTGTAACAGCACACGCATTTATTATAATTTTCTTTATAGTTATGCCAATTATAATTGGAGGGTTTGGAAACTGATTAGTACCCCTAATAATCGGTGCACCAGATATAGCATTCCCACGAATAAATAATATAAGATTTTGACTTCTACCCCCATCATTAACATTACTTCTATCAAGTAGAATCGTCGAAAGAGGAGCAGGGACAGGATGAACAGTGTACCCCCCTCTATCAACAAATATTTCTCACAGTGGAGCTAGAGTAGATCTAGCAATTTTTTCTCTACATCTAGCAGGTGTATCATCAATTCTAGGAGCAGTTAATTTTATTTCAACAATTATTAATATGCGAACAACTGGTATATCCCCTGATCGAATACCTTTATTCGTTTGATCAGTAGGGATTACTGCATTATTACTACTATTATCCCTACCCGTATTAGCAGGAGCAATTACAATATTATTAACAGATCGAAATTTTAATACATCATTTTTCGACCCAGCAGGAGGGGGGGATCCAATTTTATACCAACATTTATTCTGA
>B3.2
GATATTGGAACTCTATACTTCCTATTTGGTATTTGATCAGGAATAGTAGGGACAGCACTCAGTTGATTAATTCGAATTGAACTAGGCCAACCAGGTTCTTTCATTGGAGATGACCAAATTTACAATGTAGTTGTAACAGCACACGCATTTATTATAATTTTCTTTATAGTTATGCCAATTATAATTGGAGGGTTTGGAAACTGATTAGTACCCCTAATAATCGGTGCACCAGATATAGCATTCCCACGAATAAATAATATAAGATTTTGACTTCTACCCCCATCATTAACATTACTTCTATCAAGTAGAATCGTCGAAAGAGGAGCAGGGACAGGATGAACAGTATACCCCCCTCTATCAACAAATATTTCTCACAGTGGAGCTAGAGTAGATCTAGCAATTTTTTCTCTACATCTAGCAGGTGTATCATCAATTCTAGGAGCAGTTAATTTTATTTCAACAATTATTAATATGCGAACAACTGGTATATCCCCTGACCGAATACCTTTATTCGTTTGATCAGTAGGAATTACTGCATTATTACTACTATTATCCCTACCCGTATTAGCAGGAGCAATTACAATATTATTAACAGATCGAAATTTTAATACATCATTTTTCGACCCGGCAGGAGGGGGGGATCCAATTTTATACCAACATTTATTCTGA
>B3.3
GATATTGGAACTCTATACTTCCTATTTGGTATTTGATCAGGGATAGTAGGGACAGCACTCAGTTGATTAATTCGAATTGAACTAGGCCAACCAGGTTCTTTCATTGGAGATGACCAAATTTACAATGTAGTTGTAACAGCACACGCATTTATTATAATTTTCTTTATAGTTATGCCAATTATAATTGGAGGGTTTGGAAACTGATTAGTACCCCTAATAATCGGTGCACCAGATATAGCATTCCCACGAATAAATAATATAAGATTTTGACTTCTACCCCCATCATTAACATTACTTCTATCAAGTAGAATCGTCGAAAGAGGAGCAGGGACAGGATGAACAGTGTACCCCCCTCTATCAACAAATATTTCTCACAGTGGAGCTAGAGTAGATCTAGCAATTTTTTCTCTACATCTAGCAGGTGTATCATCAATTCTAGGAGCAGTTAATTTTATTTCAACAATTATTAATATGCGAACAACTGGTATATCCCCTGATCGAATACCTTTATTCGTTTGATCAGTAGGGATTACTGCATTATTACTACTATTATCCCTACCCGTATTAGCAGGAGCAATTACAATATTATTAACAGATCGAAATTTTAATACATCATTTTTCGACCCAGCAGGAGGGGGGGATCCAATTTTATACCAACATTTATTCTGA
>B4.1
GATATTGGGACTTTATATTTCCTTTTTGGTATTTGATCAGGAATAGTTGGGACTTCACTAAGATGATTAATCCGTATTGAATTAGGTCAACCAGGCTCTTTCATTGGAGATGACCAAATTTATAATGTAATTGTAACCGCCCATGCCTTCATTATAATTTTCTTTATAGTTATACCAATCATAATTGGAGGGTTTGGAAACTGATTAGTTCCTTTGATAATTGGGGCCCCAGATATAGCATTCCCACGAATAAATAATATAAGCTTCTGACTCCTTCCTCCTTCCCTAACCCTGCTCTTATCAAGTAGAATTGTAGAATCAGGGGCAGGCACAGGATGAACAGTGTACCCTCCATTATCTACAAATATCTCTCATAGAGGAGCTAGAGTAGACTTAGCCATCTTTTCACTCCATTTAGCAGGGGTATCTTCCATCCTAGGGGCTGTGAACTTCATTTCCACAATTATTAATATACGAACAACTGGAATAACACCAGACCGTATACCTTTATTTGTATGATCAGTAGGAATTACTGCACTACTTCTACTTCTATCCCTTCCTGTTCTAGCAGGGGCAATCACCATATTGCTTACTGACCGTAACTTCAATACATCCTTTTTTGACCCCGCAGGAGGAGGGGATCCTATTCTTTACCAGCACCTATTTTGA
>B4.3
GATATTGGGACTTTATATTTCCTTTTTGGTATTTGATCAGGAATAGTTGGAACTTCACTAAGATGATTAATCCGTATTGAATTAGGTCAACCAGGCTCTTTCATTGGAGATGACCAAATTTATAATGTAATTGTAACCGCCCATGCCTTCATTATAATTTTCTTTATAGTTATACCAATCATAATTGGAGGGTTTGGAAACTGATTAGTTCCTTTGATAATTGGGGCCCCAGATATAGCATTCCCACGAATAAATAATATAAGCTTCTGACTCCTTCCTCCTTCCCTAACCCTACTCTTATCAAGTAGAATTGTAGAATCAGGGGCAGGCACAGGATGAACAGTGTACCCTCCATTATCTACAAATATCTCTCATAGAGGAGCTAGAGTAGACTTAGCCATCTTTTCACTCCATTTAGCAGGGGTGTCTTCCATCCTAGGGGCTGTGAACTTCATTTCCACAATTATTAATATACGAACAACTGGAATAACACCAGACCGTATACCTTTATTTGTATGATCAGTAGGAATTACTGCACTACTTCTACTTCTATCCCTTCCTGTTCTAGCAGGGGCAATCACCATATTGCTTACTGACCGTAACTTCAATACATCCTTTTTTGACCCCGCAGGAGGAGGGGACCCTATTCTTTACCAGCACCTATTTTGA
>B4.4
GATATTGGGACTTTATATTTCCTTTTTGGTATTTGATCAGGAATAGTCGGAACTTCACTAAGATGATTAATCCGTATTGAATTAGGTCAACCAGGCTCTTTCATTGGAGATGACCAAATTTATAATGTAATTGTAACCGCCCATGCCTTCATTATAATTTTCTTTATAGTTATACCAATCATAATTGGAGGGTTTGGAAACTGACTAGTTCCTTTGATAATTGGGGCCCCAGATATAGCATTCCCACGAATAAATAATATAAGCTTCTGACTCCTTCCTCCTTCCCTAACCCTACTCTTATCAAGTAGAATTGTAGAATCAGGGGCAGGCACAGGATGAACAGTGTACCCTCCATTATCTACAAATATCTCTCATAGAGGGGCTAGAGTAGACTTAGCCATCTTTTCACTCCATTTAGCAGGGGTGTCTTCCATCCTAGGGGCTGTGAACTTCATTTCCACAATTATTAATATACGAACAACTGGAATAACACCAGACCGTATACCTTTATTTGTATGATCAGTAGGAATTACTGCACTACTTCTACTTCTATCCCTTCCTGTTCTAGCAGGGGCAATCACCATATTGCTTACTGACCGTAACTTCAATACATCCTTTTTTGACCCCGCAGGAGGAGGGGATCCTATTCTTTACCAGCACCTATTTTGA
>B5.2
GATATTGGAACCCTTTACTTCATTTTCGGAATTTGATCAGGAATAGTAGGAACATCATTAAGCTGGCTAATTCGTAATGAACTTGGCCAACCAGGGTCATTCATTGGGGATGATCAGATATATAATGTAGTAGTAACCGCCCACGCATTCATCATAATTTTTTTTATAGTTATACCAATCATGATTGGAGGGTTTGGTAACTGGCTAGTACCCCTAATAATTGGGGCCCCGGATATAGCATTCCCCCGAATGAAAAATATAAGATTCTGGCTCCTACCCCCCTCTTTAACCCTCCTCCTTTCAAGAAGAATTGTAGAAAGTGGGGCTGGAACCGGATGAACTGTATACCCCCCCCTATCCACAAATATCTCACACAGAGGAGCTAGAGTAGACCTAGCCATCTTCTCATTGCACCTAGCAGGAGTCTCCTCCATTCTAGGGGCAGTTAATTTTATCTCCACTATTATTAACATGCGAGCCACAGGAATAACCCCTGATCGCATGCCACTATTTGTATGATCAGTAGGAATCACAGCCCTTTTGCTACTACTATCCCTACCAGTCCTAGCCGGAGCCATCACCATGTTATTGACCGACCGCAATTTTAATACATCTTTCTTTGACCCCGCAGGAGGGGGTGACCCCATCCTTTATCAACATCTATTCTGA
>B5.3
GATATTGGAACCCTTTACTTCATTTTTGGAATTTGATCAGGAATAGTAGGAACATCATTAAGCTGGCTAATTCGTATTGAACTTGGCCAACCAGGGTCCTTCATTGGGGATGATCAGATCTATAATGTAGTAGTAACCGCCCACGCATTCATCATAATTTTTTTTATAGTTATACCAATCATGATTGGAGGGTTTGGTAACTGGCTAGTACCCCTAATAATTGGGGCCCCTGATATAGCATTCCCCCGAATGAACAATATAAGATTCTGGCTCCTACCCCCCTCTTTAACCCTACTCCTTTCAAGAAGAATTGTAGAAAGTGGGGCTGGAACCGGATGAACTGTATACCCCCCCCTATCCACAAATATCTCACACAGAGGAGCTAGAGTAGACCTAGCCATCTTCTCATTGCACCTAGCAGGAGTCTCCTCCATTCTAGGGGCAGTTAATTTTATCTCCACTATTATTAACATGCGAGCCACAGGAATAACCCCTGATCGCATGCCACTATTTGTATGATCAGTAGGAATCACAGCCCTTTTGCTACTACTATCCCTACCAGTCCTAGCCGGAGCCATCACCATGTTATTGACCGACCGCAATTTTAATACATCTTTCTTTGACCCCGCAGGAGGGGGTGACCCCATCCTTTATCAACATCTATTCTGA
>B6.1
GATATTGGAACTCTTTACTTCATTTTTGGAATCTGATCAGGAATAGTAGGAACATCACTAAGTTGACTAATCCGAATTGAACTAGGCCAACCAGGATCATTCATTGGAGACGACCAAATTTATAATGTAGTAGTAACTGCTCATGCATTCATCATAATTTTCTTTATGGTTATACCAATTATAATTGGAGGCTTTGGTAACTGATTGGTACCCTTAATGATTGGGGCACCCGATATAGCCTTCCCACGAATAAACAATATAAGATTCTGACTCCTACCTCCATCCTTAACTCTGTTACTATCAAGAAGAATCGTAGAAAGCGGAGCAGGAACAGGATGGACCGTTTACCCCCCTCTATCTACAAATATTTCCCATAGTGGAGCCAGAGTTGATCTAGCTATTTTTTCACTACACTTAGCAGGAGTATCCTCTATTCTAGGAGCAGTGAACTTTATCTCTACTATTATTAACATGCGAGCCACTGGAATAACCCCCGACCGAATACCCCTATTCGTATGATCAGTTGGAATTACTGCCCTACTGCTGCTTTTATCATTACCAGTTCTAGCCGGAGCTATTACTATGCTATTAACAGATCGTAACTTCAACACATCATTCTTCGACCCCGCAGGGGGAGGTGACCCAATTCTTTATCAACATTTATTCTGA
>B6.2
GATATTGGGACTCTTTACTTCATATTTGGAATCTGATCAGGAATAGTAGGAACATCATTAAGTTGACTAATCCGAATTGAACTAGGCCAACCAGGATCATTCATTGGAGACGACCAAATTTATAATGTAGTAGTAACTGCTCATGCATTCATCATAATTTTCTTTATAGTTATACCAATTATAATTGGAGGCTTTGGTAACTGATTGGTACCCTTAATGATTGGGGCACCCGATATAGCTTTCCCACGAATAAACAATATAAGATTCTGACTCCTACCTCCATCCTTAACTCTGTTGCTATCAAGAAGAATTGTACAAAGCGGAGCAGGAACAGGATGGACCGTTTACCCCCCTCTATCTACAAATATTTCCCATAGTGGGGCCAGAGTTGATCTAGCTATTTTTTCACTACACTTAGCAGGAGTATCCTCTATTCTAGGAGCAGTGAACTTTATCTCTACTATTATTAACATACGAGCCACAGGAATAACCCCCGACCGAATACCCCTATTCGTATGGTCAGTTGGAATTACTGCCCTACTGCTACTTTTATCATTACCAGTTCTAGCCGGAGCTATTACTATACTATTAACAGACCGTAACTTCAACACATCATTCTTCGACCCCGCAGGGGGAGGTGACCCAATTCTTTATCAACATTTATTCTGA
>B6.4
GATATTGGGACTCTTTACTTCATTTTTGGAATCTGATCAGGAATAGTAGGAACATCATTAAGTTGACTAATCCGAATTGAACTAGGCCAACCAGGATCATTCATTGGAGACGACCAAATTTATAATGTAGTAGTAACTGCTCATGCATTCATCATAATTTTCTTTATAGTTATACCAATTATAATTGGAGGCTTTGGTAACTGATTGGTACCCTTAATGATTGGGGCACCCGATATAGCTTTCCCACGAATAAACAATATAAGATTCTGACTCCTACCTCCATCCTTAACTCTGTTGCTATCAAGAAGAATTGTAGAAAGCGGAGCAGGAACAGGATGGACCGTTTACCCCCCTCTATCTACAAATATTTCCCATAGTGGGGCCAGAGTTGATCTAGCTATTTTTTCACTACACTTAGCAGGAGTATCCTCTATTCTAGGAGCAGTGAACTTTATCTCTACTATTATTAACATACGAGCCACAGGAATAACCCCCGACCGAATACCCCTATTCGTATGGTCAGTTGGAATTACTGCCCTACTGCTACTTTTATCATTACCAGTTCTAGCCGGAGCTATTACTATACTATTAACAGACCGTAACTTCAACACATCATTCTTCGACCCCGCAGGGGGAGGTGACCCAATTCTTTATCAACATTTATTCTGA
>BL1.1
GATATTGGAACCTTATACTTCCTATTTGGAATTTGATCAGGAATAGTAGGGACAGCACTCAGTTGACTAATTCGTATTGAACTGGGCCAACCAGGGTCTTTCATTGGAGATGACCAAATTTATAACGTAGTTGTCACAGCACATGCATTTATCATGATTTTCTTCATAGTTATACCAATTATAATTGGAGGATTTGGGAACTGATTAGTACCCCTAATAATCGGAGCCCCAGATATAGCATTTCCACGAATAAATAATATAAGATTTTGACTTTTACCTCCCTCATTAACCTTGCTCTTATCAAGCAGAATTGTTGAAAGAGGAGCAGGAACAGGATGGACAGTTTACCCCCCTCTTTCAACAAATATTTCCCATAGTGGAGCCAGAGTAGATTTAGCAATTTTTTCCCTACATTTAGCAGGGGTTTCATCTATTTTAGGAGCAGTAAATTTCATCTCAACAATTATTAATATACGAGCAACAGGAATAACACCCGATCGAATACCCTTATTTGTTTGATCAGTAGGAATTACTGCATTATTGTTGCTCCTCTCCCTTCCAGTTTTAGCAGGAGCAATTACTATATTACTGACAGACCGAAATTTTAATACATCTTTCTTTGACCCGGCAGGAGGAGGGGATCCAATTCTTTACCAACACTTATTCTGA
>BL1.2
GATATTGGAACCTTATACTTCCTATTTGGAATTTGATCAGGAATAGTAGGGACAGCACTCAGTTGACTAATTCGTATTGAACTGGGCCAACCAGGGTCTTTCATTGGAGATGACCAAATTTATAACGTAGTTGTTACAGCACATGCATTTATCATGATTTTCTTCATAGTTATACCAATTATAATTGGAGGATTTGGGAACTGATTAGTACCCCTAATAATCGGAGCCCCAGATATAGCATTTCCACGAATAAATAATATAAGATTTTGACTTTTACCCCCCTCATTAACCTTGCTCTTATCAAGCAGAATTGTTGAAAGAGGAGCAGGAACAGGATGGACAGTTTACCCCCCTCTTTCAACAAATATTTCCCATAGTGGAGCCAGAGTAGATTTAGCAATTTTTTCCCTACATTTAGCAGGGGTTTCATCTATTTTAGGAGCAGTAAATTTCATCTCAACAATTATTAATATACGAGCAACAGGAATAACACCCGATCGAATACCCTTATTTGTTTGATCAGTAGGAATTACTGCATTATTGTTGCTCCTCTCCCTTCCAGTTTTAGCAGGAGCAATTACTATATTACTGACAGACCGAAATTTTAATACATCTTTCTTTGACCCGGCAGGAGGAGGGGATCCAATTCTTTACCAACACTTATTCTGA
>BL1.3
GATATTGGAACCTTATACTTCCTATTTGGAATTTGATCAGGAATAGTAGGGACAGCACTCAGTTGACTAATTCGTATTGAACTGGGCCAACCAGGGTCTTTCATTGGAGATGACCAAATTTATAACGTAGTTGTCACAGCACATGCATTTATCATGATTTTCTTCATAGTTATACCAATTATAATTGGAGGATTTGGGAACTGATTAGTACCCCTAATAATCGGAGCCCCAGATATAGCATTTCCACGAATAAATAATATAAGATTTTGACTTTTACCTCCCTCATTAACCTTGCTCTTATCAAGCAGAATTGTTGAAAGAGGAGCAGGAACAGGATGGACAGTTTACCCCCCTCTTTCAACAAATATTTCCCATAGTGGAGCCAGAGTAGATTTAGCAATTTTTTCCCTACATTTAGCAGGGGTTTCATCTATTTTAGGAGCAGTAAATTTCATCTCAACAATTATTAATATACGAGCAACAGGAATAACACCCGATCGAATACCCTTATTTGTTTGATCAGTAGGAATTACTGCATTATTGTTGCTCCTCTCCCTTCCAGTTTTAGCAGGAGCAATTACTATATTACTGACAGACCGAAATTTTAATACATCTTTCTTTGACCCGGCAGGAGGAGGGGATCCAATTCTTTACCAACACTTATTCTGA
>BL1.4
GATATTGGAACCTTATACTTCCTATTTGGAATTTGATCAGGAATAGTAGGGACAGCACTCAGTTGACTAATTCGTATTGAACTGGGCCAACCAGGGTCTTTCATTGGAGATGACCAAATTTATAACGTAGTTGTCACAGCACATGCATTTATCATGATTTTCTTCATAGTTATACCAATTATAATTGGAGGATTTGGGAACTGATTAGTACCCCTAATAATCGGAGCCCCAGATATAGCATTTCCACGAATAAATAATATAAGATTTTGACTTTTACCCCCCTCATTAACCTTGCTCTTATCAAGCAGAATTGTTGAAAAAGGAGCAGGAACAGGATGGACAGTTTACCCCCCTCTTTCAACAAATATTTCCCATAGTGGAGCCAGAGTAGATTTAGCAATTTTTTCCCTACATTTAGCAGGGGTTTCATCTATTTTAGGAGCAGTAAATTTCATCTCAACAATTATTAATATACGAGCAACAGGAATAACACCCGATCGAATACCCTTATTTGTTTGATCAGTAGGAATTACTGCATTATTGTTGCTCCTCTCCCTTCCAGTTTTAGCAGGAGCAATTACTATATTACTGACAGACCGAAATTTTAATACATCTTTCTTTGACCCGGCAGGAGGAGGGGATCCAATTCTTTACCAACACTTATTCTGA
>BL2.1
GATATTGGAACTCTTTACTTCATTTTTGGAATCTGATCAGGAATAGTAGGAACATCATTAAGTTGACTAATCCGAATTGAACTAGGCCAACCAGGATCATTCATTGGAGACGACCAAATTTATAATGTAGTAGTAACTGCTCATGCATTCATCATAATTTTCTTTATGGTTATACCAATTATAATTGGAGGCTTTGGTAACTGATTAGTACCCTTAATGATTGGGGCACCCGATATAGCTTTCCCACGAATAAACAATATAAGATTCTGACTCCTACCTCCATCCTTAACTCTGTTGCTATCAAGAAGAATTGTAGAAAGCGGAGCAGGAACAGGATGGACCGTTTACCCCCCTCTATCTACAAATATTTCCCATAGTGGGGCCAGAGTTGATCTAGCTATTTTTTCACTACACTTAGCAGGAGTATCCTCTATTCTAGGAGCAGTGAACTTTATCTCTACTATTATTAACATACGAGCCACAGGAATAACCCCCGACCGAATACCCCTATTCGTATGGTCAGTTGGAATTACTGCCCTACTGCTACTTTTATCATTACCAGTTCTAGCCGGAGCTATTACTATACTATTAACAGACCGTAACTTCAACACATCATTCTTCGACCCCGCAGGGGGAGGTGACCCAATTCTTTATCAACATTTATTCTGA
>BL2.2
GATATTGGGACTCTTTACTTCATTTTTGGAATCTGATCAGGAATAGTAGGAACATCATTAAGTTGACTAATCCGAATTGAACTGGGCCAACCAGGATCATTCATTGGAGACGACCAAATTTATAATGTAGTAGTAACTGCTCATGCATTCATCATAATTTTCTTTATGGTCATACCAATTATAATTGGAGGCTTTGGTAACTGATTAGTACCCTTAATGATTGGGGCACCCGATATAGCTTTCCCACGAATAAACAATATAAGATTCTGACTACTACCTCCGTCCTTAACTCTGTTGCTATCAAGAAGAATTGTAGAAAGCGGAGCAGGAACAGGATGAACCGTTTATCCCCCTCTATCCACAAATATTTCTCATAGTGGGGCCAGAGTTGATCTAGCTATTTTTTCACTACACTTAGCAGGAGTATCCTCTATTCTAGGAGCAGTGAACTTTATCTCTACTATTATTAACATACGAGCCACAGGAATAACCCCCGACCGAATACCCCTATTCGTATGGTCAGTTGGAATTACTGCCCTACTGCTGCTTTTATCATTACCAGTTCTAGCCGGGGCTATTACTATATTATTAACAGACCGTAACTTCAACACATCATTCTTCGACCCCGCAGGGGGGGGTGACCCAATTCTTTATCAGCATTTATTTTGA
>BL2.3
GATATTGGGACTCTTTACTTCATTTTTGGAATCTGATCAGGAATAGTAGGAACATCATTAAGTTGACTAATCCGAATTGAACTAGGCCAACCAGGATCATTCATTGGAGACGACCAAATTTATAATGTAGTAGTAACTGCTCATGCATTCATCATAATTTTCTTTATGGTTATACCAATTATAATTGGAGGCTTTGGTAACTGATTGGTACCCTTAATGATTGGGGCACCCGATATAGCTTTCCCACGAATAAACAATATAAGATTCTGACTCCTACCTCCATCCTTAACTCTGTTGCTATCAAGAAGAATTGTAGAAAGCGGAGCAGGAACAGGATGGACCGTTTACCCCCCTCTATCTACAAATATTTCCCATAGTGGGGCCAGAGTTGATCTAGCTATTTTTTCACTACACTTAGCAGGAGTATCCTCTATTCTAGGAGCAGTGAACTTTATCTCTACTATTATTAACATACGAGCCACAGGAATAACCCCCGACCGAATACCCCTATTCGTATGGTCAGTTGGAATTACTGCCCTACTGCTACTTTTATCATTACCAGTTCTAGCCGGAGCTATTACTATACTATTAACAGACCGTAACTTCAACACATCATTCTTCGACCCCGCAGGGGGAGGTGACCCAATTCTTTATCAACATTTATTCTGA
>BL2.4
GATATTGGGACTCTTTACTTCATTTTTGGAATCTGATCAGGAATAGTAGGAACATCACTAAGTTGACTAATCCGAATTGAACTAGGCCAACCAGGATCATTCATTGGAGACGACCAAATTTATAATGTAGTAGTAACTGCTCATGCATTCATCATAATTTTCTTTATGGTTATACCAATTATAATTGGAGGCTTTGGTAACTGATTGGTACCCTTAATGATTGGGGCACCCGATATAGCCTTCCCACGAATAAACAATATAAGATTCTGACTCCTACCTCCATCCTTAACTCTGTTACTATCAAGAAGAATCGTAGAAAGCGGAGCAGGAACAGGATGGACCGTTTACCCCCCTCTATCTACAAATATTTCCCATAGTGGAGCCAGAGTTGATCTAGCTATTTTTTCACTACACTTAGCAGGAGTATCCTCTATTCTAGGAGCAGTGAACTTTATCTCTACTATTATTAACATGCGAGCCACTGGAATAACCCCCGACCGAATACCCCTATTCGTATGATCAGTTGGAATTACTGCCCTACTGCTGCTTTTATCATTACCAGTTCTAGCCGGAGCTATTACTATGCTATTAACAGATCGTAACTTCAACACATCATTCTTCGACCCCGCAGGGGGAGGTGACCCAATTCTTTATCAACATTTATTCTGA
>BL3.1
GATATTGGGACTTTATATTTCCTTTTTGGTATTTGATCAGGAATAGTTGGGACTTCACTAAGATGATTAATCCGTATTGAATTAGGTCAACCAGGCTCTTTCATTGGGGATGACCAAATTTATAATGTAATTGTAACCGCCCATGCCTTCATTATAATTTTCTTTATAGTTATACCAATCATAATTGGAGGGTTTGGAAACTGATTAATTCCTTTGATAATTGGGGCCCCAGATATAGCATTCCCACGAATAAATAATATAAGCTTCTGACTCCTTCCTCCTTCCCTAACCCTGCTCTTATCAAGTAGAATTGTAGAATCAGGGGCAGGCACAGGATGAACAGTGTACCCTCCATTATCTACAAATATCTCTCATAGAGGAGCTAGAGTAGACTTAGCCATCTTTTCACTCCATTTAGCAGGGGTATCTTCCATCCTAGGGGCTGTGAACTTCATTTCCACAATTATTAATATACGAACAACTGGAATAACACCAGACCGTATACCTTTATTTGTATGATCAGTAGGAATTACTGCACTACTTCTACTTCTATCCCTTCCTGTTCTAGCAGGGGCAATCACCATATTGCTTACTGACCGTAACTTCAATACATCCTTTTTTGACCCCGCAGGAGGAGGGGATCCTATTCTTTACCAGCACCTATTTTGA
>BL3.2
GATATTGGGACTTTATATTTCCTTTTTGGTATTTGATCAGGAATAGTTGGGACTTCACTAAGATGATTAATCCGTATTGAATTAGGTCAACCAGGCTCTTTCATTGGAGATGACCAAATTTATAATGTAATTGTAACCGCCCATGCCTTCATTATAATTTTCTTTATAGTTATACCAATCATAATTGGAGGGTTTGGAAACTGATTAGTTCCTTTGATAATTGGGGCCCCAGATATAGCATTCCCACGAATAAATAATATAAGCTTCTGACTCCTTCCTCCTTCCCTAACCCTGCTCTTATCAAGTAGAATTGTAGAATCAGGGGCAGGCACAGGATGAACAGTGTACCCTCCATTATCTACAAATATCTCTCATAGAGGAGCTAGAGTAGACTTAGCCATCTTTTCACTCCATTTAGCAGGGGTATCTTCCATCCTAGGGGCTGTGAACTTCATTTCCACAATTATTAATATACGAACAACTGGAATAACACCAGACCGTATACCTTTATTTGTATGATCAGTAGGAATTACTGCACTACTTCTACTTCTATCCCTTCCTGTTCTAGCAGGGGCAATCACCATATTGCTTACTGACCGTAACTTCAATACATCCTTTTTTGACCCCGCAGGAGGAGGGGATCCTATTCTTTACCAGCACCTATTTTGA
>BL3.3
GATATTGGGACTTTATATTTCCTTTTTGGTATTT-ATCAGGAATAGTTGGGGCTTCACTAAGATGATTAATCCGTATTGAATTAGGTCAACCAGGCTCTTTCATTGGAGATGACCAAATTTATAATGTAATTGTAACCGCCCATGCCTTCATTATAATTTTCTTTATAGTTATACCAATCATAATTGGAGGGTTTGGAAACTGATTAGTTCCTTTGATAATTGGGGCCCCAGATATAGCATTCCCACGAATAAATAATATAAGCTTCTGACTCCTTCCTCCTTCCCTAACCCTACTCTTATCAAGTAGAATTGTAGAATCAGGGGCAGGCACAGGATGAACAGTGTACCCTCCATTATCTACAAATATCTCTCATAGAGGAGCTAGAGTAGACTTAGCCATCTTTTCACTCCATTTAGCAGGGGTGTCTTCCATCCTAGGGGCTGTGAACTTCATTTCCACAATTATTAATATACGAACAACTGGAATAACACCAGACCGTATACCTTTATTTGTATGATCAGTAGGAATTACTGCACTACTTCTACTTCTATCCCTTCCTGTTCTAGCAGGGGCAATCACCATATTGCTTACTGACCGTAACTTCAATACATCCTTTTTTGACCCCGCAGGAGGAGGGGATCCTATTCTTTACCAGCACCTATTTTGA
>BL3.4
GATATTGGGACTTTATATTTCCTTTTTGGTATTTGATCAGGAATAGTTGGGACTTCACTAAGATGATTAATCCGTATTGAATTAGGTCAACCAGGCTCTTTCATTGGAGATGACCAAATTTATAATGTAATTGTAACCGCCCATGCCTTCATTATAATTTTCTTTATAGTTATACCAATCATAATTGGAGGGTTTGGAAACTGATTAGTTCCTTTGATAATTGGGGCCCCAGATATAGCATTCCCACGAATAAATAATATAAGCTTCTGACTCCTTCCTCCTTCCCTAACCCTGCTCTTATCAAGTAGAATTGTAGAATCAGGGGCAGGCACAGGATGAACAGTATACCCTCCATTATCTACAAATATCTCTCATAGAGGAGCTAGAGTAGACTTAGCCATCTTTTCACTCCATTTAGCAGGGGTTTCTTCCATCCTAGGGGCTGTGAACTTCATTTCCACAATTATTAATATACGAACAACTGGAATAACACCAGACCGTATACCTTTATTTGTATGATCAGTAGGAATTACTGCACTACTTCTACTTCTATCCCTTCCTGTTCTAGCAGGAGCAATCACCATATTGCTTACTGACCGTAACTTCAATACATCCTTTTTTGACCCCGCAGGAGGAGGGGATCCTATTCTTTACCAGCACCTATTTTGA
>BL4.1
GATATTGGAACTCTATACTTCCTATTTGGTATTTGATCAGGGATAGTAGGGACAGCACTCAGTTGATTAATTCGAATTGAACTAGGCCAACCAGGTTCTTTCATTGGAGATGACCAAATTTACAATGTAGTTGTAACAGCACACGCATTTATTATAATTTTCTTTATAGTTATGCCAATTATAATTGGAGGGTTTGGAAACTGATTAGTACCCCTAATAATCGGTGCACCAGATATAGCATTCCCACGAATAAATAATATAAGATTTTGACTTCTACCCCCATCATTAACATTACTTCTATCAAGTAGAATCGTCGAAAGAGGAGCAGGGACAGGATGAACAGTGTACCCCCCTCTATCAACAAATATTTCTCACAGTGGAGCTAGAGTAGATCTAGCAATTTTTTCTCTACATCTAGCAGGTGTATCATCAATTCTAGGAGCAGTTAATTTTATTTCAACAATTATTAATATGCGAACAACTGGTATATCCCCTGATCGAATACCTTTATTCGTTTGATCAGTAGGGATTACTGCATTATTACTACTATTATCCCTACCCGTATTAGCAGGGGCAATTACAATATTATTAACAGATCGAAATTTTAATACATCATTTTTCGACCCAGCAGGAGGTGGGGATCCAATTTTATACCAACATTTATTCTGA
>BL4.2
GATATTGGAACTCTATACTTCCTATTTGGTATTTGATCAGGGATAGTAGGGACAGCACTCAGTTGATTAATTCGAATTGAACTAGGCCAACCAGGTTCTTTCATTGGAGATGACCAAATTTACAATGTAGTTGTAACAGCACACGCATTTATTATAATTTTCTTTATAGTTATGCCAATTATAATTGGAGGGTTTGGAAACTGATTAGTACCCCTAATAATCGGTGCACCAGATATAGCATTCCCACGAATAAATAATATAAGATTTTGACTTCTACCCCCATCATTAACATTACTTCTATCAAGTAGAATCGTCGAAAGAGGAGCAGGGACAGGATGAACAGTGTACCCCCCTCTATCAACAAATATTTCTCACAGTGGAGCTAGAGTAGATCTAGCAATTTTTTCTCTACATCTAGCAGGTGTATCATCAATTCTAGGAGCAGTTAATTTTATTTCAACAATTATTAATATGCGAACAACTGGTATATCCCCTGATCGAATACCTTTATTCGTTTGATCAGTAGGGATTACTGCATTATTACTACTATTATCCCTACCCGTATTAGCAGGGGCAATTACAATATTATTAACAGATCGAAATTTTAATACATCATTTTTCGACCCAGCAGGAGGGGGGGATCCAATTTTATACCAACATTTATTCTGA
>BL4.3
GATATTGGAACTCTATACTTCCTATTTGGTATTTGATCAGGAATAGTAGGAACAGCACTCAGTTGATTAATTCGAATTGAACTAGGCCAACCAGGTTCCTTTATTGGAGATGACCAAATTTATAATGTAGTTGTAACAGCACACGCATTCATTATAATTTTCTTTATAGTTATGCCAATTATAATTGGAGGATTTGGAAACTGATTAGTACCCCTAATAATCGGTGCACCAGATATAGCATTCCCACGAATAAATAATATAAGATTTTGACTTTTACCTCCATCATTAACATTACTTCTATCAAGTAGAATTGTCGAAAGAGGGGCAGGAACGGGATGAACAGTATACCCCCCTCTATCAACAAATATTTCTCACAGTGGAGCCAGAGTAGATTTAGCAATTTTCTCCCTACATTTAGCAGGTGTATCATCAATTTTAGGAGCAGTCAATTTCATTTCAACAATTATTAATATACGAACAACTGGTATGTCCCCTGATCGAATACCTTTATTCGTTTGATCAGTAGGCATCACTGCATTATTGTTATTATTATCACTACCCGTATTAGCAGGAGCAATTACAATATTATTAACAGATCGAAATTTTAATACATCATTCTTCGACCCAGCAGGAGGTGGAGATCCAATTTTATACCAACATCTATTCTGA
>BL4.4
GATATTGGAACTCTATACTTCCTATTTGGTATTTGATCAGGGATAGTAGGGACAGCACTCAGTTGATTAATTCGAATTGAACTAGGCCAACCAGGTTCTTTCATTGGAGATGACCAAATTTACAATGTAGTTGTAACAGCACACGCATTTATTATAATTTTCTTTATAGTTATGCCAATTATAATTGGAGGGTTTGGAAACTGATTAGTACCCCTAATAATCGGTGCACCAGATATAGCATTCCCACGAATAAATAATATAAGATTTTGACTTCTACCCCCATCATTAACATTACTTCTATCAAGTAGAATCGTCGAAAGAGGAGCAGGGACAGGATGAACAGTGTACCCCCCTCTATCAACAAATATTTCTCACAGTGGAGCTAGAGTAGATCTAGCAATTTTTTCTCTACATCTAGCAGGTGTATCATCAATTCTAGGAGCAGTTAATTTTATTTCAACAATTATTAATATGCGAACAACTGGTATATCCCCTGATCGAATACCTTTATTCGTTTGATCAGTAGGGATTACTGCATTATTACTACTATTATCCCTACCCGTATTAGCAGGGGCAATTACAATATTATTAACAGATCGAAATTTTAATACATCATTTTTCGACCCAGCAGGAGGGGGGGATCCAATTTTATACCAACATTTATTCTGA
>Co1.1
GATATTGGAACATTATATTTTATTTTCGGTATTTGATCTGGTATGGTAGGAACATCATTAAGATGATTAATTCGAATTGAACTAGGTCAACCAGGATCATTTATTGGAGATGATCAAATTTATAATGTTATTGTAACTGCCCACGCATTTATTATAATTTTCTTCATAGTTATACCTATTATAATTGGAGGATTTGGAAATTGATTGGTACCTCTAATAATTGGAGCCCCAGATATAGCATTCCCCCGAATAAATAATATAAGTTTTTGACTATTACCCCCATCTCTAACCTTATTATTATCTAGTAGTTTTGTAAATTCGGGAGCAGGAACAGGGTGAACAGTATACCCGCCACTATCAAGTAATTTAACACACAGAGGAGCATCAGTAGATTTAGCAATCTTCTCACTACATCTAGCAGGTGTATCATCAATTTTAGGTGCTATTAATTTCATTTCAACTATTATTAATATACGAGTAACAGGAATAACTCCTGAACGAACCCCCCTATTTGTATGATCTGTAGGAATTACTGCCCTACTACTTTTACTATCACTACCAGTGTTGGCTGGTGCTATTACCATATTACTAACTGATCGTAACTTAAATACATCATTTTTTGACCCAGCTGGGGGGGGAGACCCAATTTTATATCAACACTTATTTTGA
>Co1.2
GATATTGGAACATTATATTTTATTTTCGGTATTTGATCTGGTATGGTAGGAACATCATTAAGATGACTAATTCGAATTGAACTAGGTCAACCAGGATCATTTATTGGAGATGATCAAATTTATAATGTTATTGTAACTGCCCACGCATTTATTATAATTTTCTTCATAGTTATACCTATTATAATTGGAGGATTTGGAAATTGATTGGTACCTCTAATAATTGGAGCCCCAGATATAGCATTCCCCCGAATAAATAATATAAGTTTTTGACTATTACCCCCATCTCTAACCTTATTATTATCTAGTAGTTTTGTAAATTCAGGAGCAGGAACAGGGTGAACAGTATACCCGCCACTATCAAGTAATTTAACACACAGAGGAGCATCAGTAGATTTAGCAATCTTCTCATTACATCTAGCAGGTGTATCATCAATTTTAGGTGCTATTAATTTCATTTCAACTATTATTAATATACGAGTAACAGGAATAACTCCTGAACGAACCCCCCTATTTGTATGATCTGTAGGAATTACTGCCCTACTACTTTTACTATCACTACCAGTGTTGGCTGGTGCTATTACCATATTACTAACTGATCGTAACTTAAATACATCATTTTTTGACCCAGCTGGGGGAGGAGACCCAATTTTATATCAACACTTATTTTGA
>Co1.3
GATATTGGAACATTATATTTTATTTTCGGTATTTGATCTGGTATGGTAGGAACATCATTAAGATGACTAATTCGAATTGAATTAGGTCAACCAGGATCATTTATTGGAGATGATCAAATTTATAATGTTATTGTAACTGCCCACGCATTTATTATAATTTTCTTCATAGTTATACCTATTATAATTGGGGGATTTGGAAATTGATTGGTACCTCTAATAATTGGAGCCCCAGATATAGCATTCCCCCGAATAAATAATATAAGTTTTTGACTATTACCCCCATCTCTAACCTTATTATTATCTAGTAGTTTTGTAAATTCGGGAGCAGGAACAGGGTGAACAGTATACCCGCCACTATCAAGTAATTTAACACACAGAGGAGCATCAGTAGATTTAGCAATCTACTCACTACATCTAGCAGGTGTATCATCAATTTTAGGTGCTATTAATTTCATTTCAACTATTATTAATATACGAGTAACAGGAATAACTCCTGAACGAACCCCCCTATTTGTGTGATCTGTAGGAATTACTGCCCTACTACTTTTACTATCACTACCAGTGTTAGCTGGTGCTATTACCATATTACTAACTGACCGTAACTTAAATACATCATTTTTTGACCCAGCTGGGGGGGGAGACCCAATTTTATATCAACACTTATTTTGA
>Co1.4
GATATTGGAACATTATATTTTATTTTCGGTATTTGATCTGGTATGGTAGGAACATCATTAAGATGATTAATTCGAATTGAACTAGGTCAACCAGGATCATTTATTGGAGATGATCAAATTTATAATGTTATTGTAACTGCCCACGCATTTATTATAATTTTCTTCATAGTTATACCTATTATAATTGGAGGATTTGGAAATTGATTGGTACCTCTAATAATTGGAGCCCCAGATATAGCATTCCCCCGAATAAATAATATAAGTTTTTGACTATTACCCCCATCTCTAACCTTATTATTATCTAGTAGTTTTGTAAATTCGGGAGCAGGAACAGGGTGAACAGTATACCCGCCACTATCAAGTAATTTAACACACAGAGGAGCATCAGTAGATTTAGCAATCTTCTCACTACATCTAGCAGGTGTATCATCAATTTTAGGTGCTATTAATTTCATTTCAACTATTATTAATATACGAGTAACAGGAATAACTCCTGAACGAACCCCCCTGTTTGTATGATCTGTAGGAATTACTGCCCTACTACTTTTACTATCACTACCAGTGTTGGCTGGTGCTATTACCATATTACTAACTGATCGTAACTTAAATACATCATTTTTTGACCCAGCTGGGGGGGGAGACCCAATTTTATATCAACACTTATTTTGA
>Co2.1
GATATTGGAACTTTATACTTCTTATTCGGGATCTGATCAGGGATGGTAGGAACATCTTTAAGATGAATTATTCGAATTGAACTAGGACAACCCGGATCATTTATTGGAGACGATCAAATTTATAACGTAATCGTAACAGCACACGCATTTATTATGATTTTCTTCATAGTTATACCAATCATAATTGGGGGATTCGGAAACTGATTAGTACCTCTTATAATTGGGGCGCCAGACATGGCATTCCCCCGAATGAATAATATAAGATTCTGGCTTTTACCTCCTTCTTTGACATTATTAATCTCAAGAAGAATTGTAGAAAGAGGAGCCGGAACAGGATGAACCGTTTACCCACCCCTATCAAGAAACCTAGCCCATAGAGGGGCTTCTGTAGACCTAGCAATCTTTTCTCTTCATTTAGCTGGAGTGTCATCAATTCTAGGAGCAGTAAATTTCATCTCAACGATTATTAATATACGTGCAACAGGTATAACACCAGAACGACTACCTTTATTTGTATGATCAGTAGGAATTACGGCCCTACTTCTACTTTTATCATTACCAGTACTAGCCGGAGCTATTACAATACTATTAACTGACCGAAATATTAACACATCATTCTTCGATCCTGCAGGAGGGGGTGACCCAATCCTTTACCAACACTTATTTTGA
>Co2.2
GATATTGGAACTTTATACTTCTTATTCGGAATCTGATCAGGGATGGTAGGAACATCTTTAAGATGAATTATTCGAATTGAACTAGGACAACCCGGATCATTTATTGGAGACGATCAAATTTATAACGTAATCGTAACAGCACACGCATTTATTATGATTTTCTTCATAGTTATACCAATCATAATTGGGGGCTTCGGAAACTGATTAGTGCCTCTTATAATTGGGGCGCCAGACATGGCATTCCCCCGAATGAATAATATAAGATTCTGGCTTTTACCTCCTTCTTTGACATTATTAATCTCAAGAAGAATTGTAGAAAGAGGAGCCGGAACAGGGTGAACCGTTTACCCACCCCTATCAAGAAACCTAGCCCATAGAGGGGCTTCTGTAGACCTAGCAATCTTTTCTCTTCATTTAGCTGGAGTGTCATCAATTCTAGGAGCAGTAAATTTCATCTCAACGATTATTAATATACGTGCAACAGGTATAACACCAGAACGACTACCTTTATTTGTATGATCAGTAGGAATTACGGCCCTACTTCTACTTTTATCATTACCAGTACTAGCCGGAGCTATTACAATACTATTAACTGACCGAAATATTAACACATCATTCTTCGATCCTGCAGGAGGGGGTGACCCAATCCTTTACCAACACTTATTTTGA
>Co2.3
GATATTGGAACTTTATACTTCTTATTCGGGATCTGATCAGGGATAGTAGGAACATCTTTAAGATGAATTATTCGAATTGAACTAGGACAACCCGGATCATTTATTGGAGACGATCAAATTTATAACGTAATCGTAACAGCACACGCATTTATTATGATTTTCTTCATAGTTATACCAATCATAATTGGAGGCTTCGGAAACTGATTAGTACCTCTTATAATTGGGGCGCCAGACATGGCATTCCCCCGAATGAATAATATAAGATTCTGACTTTTACCTCCTTCTTTGACATTATTAATCTCAAGAAGAATTGTAGAAAGAGGAGCCGGAACAGGATGAACCGTTTACCCACCCCTATCAAGAAACCTAGCCCATAGAGGGGCTTCTGTAGACCTAGCAATCTTTTCACTTCATCTAGCTGGAGTGTCATCAATTCTAGGAGCAGTAAATTTCATCTCAACGATTATTAATATACGTGCAACAGGTATAACACCAGAACGACTACCTTTATTTGTATGATCAGTAGGAATTACGGCCCTACTTCTACTTCTATCATTACCAGTACTAGCTGGAGCTATTACAATACTATTAACTGACCGAAATATTAACACATCATTCTTCGATCCTGCAGGAGGGGGTGACCCAATCCTTTACCAACACTTATTTTGA
>Co2.4
GATATTGGAACTTTATACTTCTTATTCGGAATCTGATCAGGGATAGTAGGAACATCTTTAAGATGAATTATTCGAATTGAACTAGGACAACCCGGATCATTTATTGGAGACGATCAAATTTATAACGTAATCGTAACAGCACACGCATTTATTATGATTTTCTTCATAGTTATACCAATCATAATTGGAGGATTCGGAAACTGATTAGTACCTCTTATAATTGGGGCGCCAGACATGGCATTCCCCCGAATGAATAATATAAGATTCTGACTTTTACCTCCTTCTTTGACATTGTTAATCTCAAGAAGAATTGTAGAAAGAGGGGCCGGAACAGGATGAACCGTTTACCCACCCCTATCAAGAAACCTAGCCCATAGAGGAGCTTCTGTAGACCTAGCAATCTTTTCACTTCATTTGGCTGGAGTGTCATCAATTCTAGGAGCAGTAAATTTCATCTCAACGATTATTAATATACGTGCAACAGGTATAACACCAGAACGACTACCTTTATTTGTATGATCAGTAGGAATTACGGCCCTACTTCTACTTTTATCATTACCAGTACTAGCCGGAGCTATCACAATACTATTAACTGACCGAAATATTAACACATCATTCTTCGATCCTGCAGGAGGGGGTGACCCAATCCTTTACCAACACTTATTTTGA
>Co3.1
GATATTGGAACCCTATATTTTATATTTGGAATTTGATCAGGTATAATTGGAACGTCATTAAGATGAATTATTCGTATTGAATTAGGACAACCTGGATCATTCATTGGAGATGATCAAATTTATAACGTTATTGTAACAGCACATGCTTTTATTATAATTTTCTTCATAGTTATACCAATCATAATTGGTGGATTTGGAAATTGACTGGTCCCACTGATAATTGGAGCCCCAGATATAGCATTTCCTCGAATAAATAACATAAGATTTTGGCTTCTACCACCATCTTTAACACTATTAATCTCTAGTAGAATTGTTGAAAGAGGAGCAGGGACTGGATGAACAGTATATCCACCCCTATCAAGAAACTTAGCCCACAGAGGGGCGTCAGTTGATTTAGCAATTTTCTCTCTTCACTTGGCCGGAGTTTCATCTATCCTAGGAGCTGTAAATTTCATTTCCACAATTATCAATATACGTACAATAGGAATAACACCTGAACGAATACCTTTATTTGTTTGATCAGTTGGTATCACAGCCCTACTTTTATTATTATCACTTCCCGTGTTAGCAGGAGCAATCACTATATTATTAACTGATCGAAACTTAAACACTTCATTTTTTGACCCTGCAGGAGGGGGTGATCCAATTTTATATCAACACTTATTTTGA
>Co3.2
GATATTGGAACCCTATATTTTATATTTGGAATTTGATCAGGTATAATTGGAACGTCATTAAGATGAATTATTCGTATTGAATTAGGACAACCTGGATCATTCATTGGAGATGATCAAATTTATAACGTTATTGTAACAGCACATGCTTTTATTATAATTTTCTTCATAGTTATACCAATCATAATTGGTGGATTTGGAAATTGACTGGTCCCACTGATAATTGGAGCCCCAGATATAGCATTTCCTCGAATAAATAACATAAGATTTTGGCTTCTACCACCATCTTTAACACTATTAATCTCTAGTAGAATTGTTGAAAGAGGAGCAGGGACTGGATGAACAGTATATCCACCCCTATCAAGAAACTTAGCCCACAGAGGGGCGTCAGTTGATTTAGCAATTTTCTCTCTTCACTTGGCCGGAGTTTCATCTATCCTAGGAGCTGTAAATTTCATTTCCACAATTATCAATATACGTACAATAGGAATAACACCTGAACGAATACCTTTATTTGTTTGATCAGTTGGTATCACAGCCCTACTTTTATTGTTATCACTTCCCGTGTTAGCAGGAGCAATCACTATATTATTAACTGATCGAAACTTAAACACTTCATTTTTTGACCCTGCAGGAGGGGGTGATCCAATTTTATATCAACACTTATTTTGA
>Co3.3
GATATTGGAACCCTATATTTTATATTTGGAATTTGATCAGGTATAATTGGAACGTCATTAAGATGAATTATTCGTATTGAATTAGGACAACCTGGATCATTCATTGGAGATGATCAAATTTATAACGTTATTGTAACAGCACATGCTTTTATTATAATTTTCTTCATAGTTATACCAATCATAATTGGTGGGTTTGGAAATTGACTGGTCCCACTGATAATTGGAGCCCCAGATATAGCATTTCCTCGAATAAATAACATAAGATTTTGGCTTCTACCACCATCTTTAACACTATTAATCTCTAGTAGAATTGTTGAAAGAGGAGCAGGGACTGGATGAACAGTATATCCACCCCTATCAAGAAACTTAGCCCACAGAGGGGCATCAGTTGATTTAGCAATTTTCTCTCTTCACTTGGCCGGAGTTTCATCTATCCTAGGAGCTGTAAATTTCATTTCCACAATTATCAATATACGTACAATAGGAATAACACCTGAACGAATACCTTTATTTGTTTGATCAGTTGGTATCACAGCCCTACTTTTATTGTTATCACTTCCAGTATTAGCAGGAGCAATCACTATATTATTAACTGATCGAAACTTAAACACTTCATTTTTTGACCCTGCAGGAGGGGGTGATCCAATTTTATATCAACACTTATTTTGA
>Ge3.1
GATATTGGAACTTTATATTTCATGTTAGGTATATGATCAGGAATAATTGGTATATCAATAAGATGAATTATTCGAATTGAATTAGGACAACCAGGATCATTCATTGGAAATGACCAAATTTATAACGTAATTGTTACAGCACATGCCTTCATTATAATTTTCTTTATAGTTATACCAATTATAATTGGAGGGTTTGGAAACTGACTTGTTCCTTTAATAATTGGAGCACCAGATATGGCATTCCCCCGTATAAACAATATAAGATTTTGATTATTACCGCCATCATTAACACTATTATTAGTAGGAAGACTAGTTGATGCTGGGGCAGGAACAGGATGAACCGTATACCCACCATTATCGAGAAATATTGCTCATAATGGAGCATCAGTTGATTTAACAATTTTTTCACTACACCTTGCAGGTGTATCATCAATTCTTGGAGCGGTAAATTTTATTTCAACTATTATTAATATACGAACAACAGGGATAACAAGAGAAAAAATTCCACTATTTGTATGATCTGTAGGAATCACAGCACTATTATTATTATTATCATTGCCTGTTCTAGCTGGTGCTATTACAATACTACTTACAGACCGAAATTTAAATACATCATTTTTTGACCCTGCCGGAGGAGGGGATCCAGTTTTATACCAACACCTATTTTGA
>Ge3.2
GATATTGGAACTTTATATTTCATGTTAGGTATATGATCAGGGATAATTGGTATATCAATAAGATGAATTATTCGAATTGAATTAGGACAACCAGGGTCATTCATTGGAAATGACCAAATTTATAACGTAATTGTTACAGCACATGCCTTCATTATAATTTTCTTTATGGTTATACCAATTATAATTGGAGGGTTTGGAAACTGACTTGTTCCTTTAATAATTGGAGCACCAGATATGGCATTCCCCCGTATAAACAATATAAGATTTTGATTATTACCACCATCATTAACACTATTATTAGTAGGAAGACTAGTTGATGCTGGGGCAGGAACAGGGTGAACCGTATACCCACCATTATCGAGAAATATTGCTCATAATGGAGCATCAGTTGATTTAACAATTTTTTCACTACACCTTGCAGGTGTATCATCAATTCTTGGAGCAGTAAATTTTATTTCAACTATTATTAATATACGAACAACAGGAATAACAAGAGAAAAAATTCCACTATTTGTCTGATCTGTAGGGATCACAGCACTATTATTGTTACTATCATTGCCTGTTCTAGCTGGTGCTATTACAATACTACTTACAGACCGAAATTTAAATACATCATTTTTTGACCCTGCCGGAGGAGGAGATCCAGTTTTATACCAACACTTATTTTGA
>Ge3.4
GATATTGGCACCCTATATTTTATACTAGGCATATGATCAGGTATAATTGGCATATCAATAAGATGAATCATTCGAATTGAACTAGGGCAACCTGGATCATTTATTGGAAATGATCAAATTTATAATGTCATTGTTACAGCCCACGTATTCATTATAATTTTCTTCATGGTTATACCTATTATAATTGGGGGTTTTGGAAATTGACTAGTCCCCTTAATAATCGGTGCACCAGACATGGCATTCTCATGTATAAATAATATAAGATTCTGATTACTACCCCCATCCCTTACTCTTCTTTTAGTGAGAAGTTTAGTAGACGCGGGTGCAGGAACAGGATGAACAGTATACCCCCCTTTATCAAGTAATATTGCCCATAATGGTGCATCCGTAGACTTGGCCATTTTCTCATTACATTTAGCAGGTGTATCATCTATTCTAGGAGCTGTTAACTTTATCTCAACAATTATTAATATACGAACATCGGGAATAACAAGAGAAAAAATTCCCCTATTTGTCTGATCAGTAGGAATTACTGCCCTATTGTTATTATTATCTTTACCCGTACTAGCAGGTGCTATTACAATACTATTAACTGATCGAAATTTAAACACTTCATTCTTTGATCCAGCTGGAGGGGGTGACCCTGTTCTATATCAGCATTTATTTTGA
>Ge4.1
GATATTGGAACTTTATATTTCATGTTAGGTATATGATCAGGAATAATTGGTATATCAATAAGATGAATTATTCGAATTGAATTAGGACAACCAGGATCATTCATTGGAAATGACCAAATTTATAACGTAATTGTTACAGCACATGCCTTCATTATAATTTTCTTTATAGTTATACCAATTATAATTGGAGGGTTTGGAAACTGACTTGTTCCTTTAATAATTGGAGCACCAGATATGGCATTCCCCCGTATAAACAATATAAGATTTTGATTATTACCACCATCATTAACACTATTATTAGTAGGAAGACTAGTTGATGCTGGGGCAGGAACAGGATGAACCGTATACCCACCATTATCGAGAAATATTGCTCATAATGGAGCATCAGTTGATTTAACAATTTTTTCACTACACCTTGCAGGTGTATCATCAATTCTTGGAGCGGTAAATTTTATTTCAACTATTATTAATATACGAACAACAGGAATAACAAGAGAAAAAATTCCACTATTTGTATGATCTGTAGGAATCACAGCACTATTATTATTATTATCATTGCCTGTTCTAGCTGGTGCTATTACAATACTACTTACAGACCGAAATTTAAATACATCATTTTTTGACCCTGCCGGAGGAGGGGATCCAGTTTTATACCAACACTTATTTTGA
>Ge4.2
GATATTGGAACTTTATATTTCATGTTAGGTATATGATCAGGAATAATTGGTATATCAATAAGATGAATTATTCAAATTGAATTAGGACAACCAGGATCATTCATTGGAAATGACCAAATTTATAACGTAATTGTTACAGCACATGCCTTCATTATAATTTTCTTTATAGTTATACCAATTATAATTGGAGGGTTTGGAAACTGACTTGTTCCTTTAATAATTGGAGCACCAGATATGGCATTCCCCCGTATAAACAATATAAGATTTTGATTATTACCGCCATCATTAACACTATTATTAGTAGGAAGACTAGTTGATGCTGGGGCAGGAACAGGATGAACCGTATACCCACCATTATCGAGAAATATTGCTCATAATGGAGCATCAGTTGATTTAACAATTTTTTCACTACACCTTGCAGGTGTATCATCAATTCTTGGAGCGGTAAATTTTATTTCAACTATTATTAATATACGAACAACAGGGATAACAAGAGAAAAAATTCCACTATTTGTATGATCTGTAGGAATCACAGCACTATTATTATTATTATCATTGCCTGTTCTAGCTGGTGCTATTACAATACTACTTACAGACCGAAATTTAAATACATCATTTTTTGACCCTGCCGGAGGAGGGGATCCAGTTTTATACCAACACCTATTTTGA
>Ge5.1
GATATTGGAACACTATATTTTATATTAGGTATATGGTCAGGAATAATTGGTATATCAATAAGATGAATTATTCGAAGTGAATTAGGCCAACCAGGATCATTTATTGGAAGTGATCAAATTTATAATACAATTGTCACAGCACACGCATTCATTATAATTTTCTTTATAGTTATACCGATCATAATTGGAGGATTTGGAAATTGATTAGGACCCCTTATGATTGGGGCCCCAGATATGGCATTTCCACGAATAAATAATATAAGATTCTGACTTTTACCTCCCTCAATCACACTTCTATTGATAAGAAGAATGGTTGATGCAGGTGCAGGAACAGGATGAACCGTATATCCCCCTCTTTCAAGAAATATAGGACATAATGGAGCATCTGTAGATTTTGCTATTTTTTCTTTACATCTAGCCGGTGTATCATCAATTTTAGGAGCAGTAAACTTTATTTCAACAATTATTAATATACGAACAACTGGAATAACTAGAGAAAAAATTCCACTATTCGTATGATCAGTAGCAATTACTGCCCTACTACTACTATTATCACTACCTGTCCTAGCAGGTGCTATTACCATATTATTAACAGATCGTAATTTAAATACATCATTTTTTGATCCAGCGGGTGGTGGAGATCCAGTACTTTATCAACATTTATTTTGA
>Ge5.3
GATATTGGAACATTATATTTTATATTAGGTATATGGTCAGGAATAATTGGTATATCAATAAGATGAATTATTCGAATTGAATTAGGCCAACCAGGATCATTTATTGGAAATGATCAAATTTATAATACAATTGTCACAGCACACGCATTCATTATAATTTTCTTTATAGTTATACCGATCATAATTGGAGGATTTGGGAATTGATTAGTGCCCCTTATGATTGGAGCCCCAGATATGGCATTTCCACGAATAAATAATATAAGATTCTGACTTTTACCTCCTTCAATCACACTTCTATTAATAAGAAGAATAGTTGATGCAGGTGCAGGAACAGGATGAACCGTATATCCACCTCTTTCAAGAAATATAGGACATAATGGGGCATCTGTAGATTTTGCTATTTTTTCTTTACATTTAGCCGGTGTATCATCAATTTTAGGAGCAGTAAATTTTATTTCAACAATTATTAATATACGAACAACTGGAATGACTAGAGAAAAAATTCCACTATTCGTATGATCAGTCGCAATTACTGCCCTACTACTATTATTATCACTACCTGTTCTAGCAGGTGCTATTACCATATTATTAACAGATCGTAATTTAAATACATCATTTTTTGATCCAGCAGGTGGGGGAGATCCAGTACTTTATCAACATTTATTTTGA
>Ge5.4
GATATTGGAACATTATATTTTATATTAGGTATATGGTCAGGAATAATTGGTATATCAATAAGATGAATTATTCGAATTGAATTAGGCCAACCAGGATCATTTATTGGAAATGATCAAATTTATAATACAATTGTCACAGCACACGCATTCATTATAATTTTCTTTATAGTTATACCGATCATAATTGGAGGATTTGGAAATTGATTAGTACCCCTTATGATTGGGGCCCCAGATATGGCATTTCCACGAATAAATAATATAAGATTCTGACTTTTACCTCCTTCAATCACACTTCTATTGATAAGAAGAATGGTTGATGCAGGTGCAGGAACAGGATGAACCGTATATCCACCTCTTTCAAGAAATATAGGACATAATGGAGCATCTGTAGATTTTGCTATTTTTTCTTTACATCTAGCCGGTGTATCATCAATTTTAGGAGCAGTAAACTTTATTTCAACAATTATTAATATACGAACAACTGGAATAACTAGAGAAAAAATTCCACTATTCGTATGATCAGTAGCAATTACTGCCCTACTACTACTATTATCACTACCTGTCCTAGCAGGTGCTATTACCATATTATTAACAGATCGTAATTTAAATACATCATTTTTTGATCCAGCAGGTGGTGGAGATCCAGTACTTTATCAACATTTATTTTGA
>Ge6.1
GATATTGGAACTTTATATTTCATATTAGGTATATGATCAGGAATAATTGGTATATCAATAAGATGAATTATTCGGATTGAATTAGGTCAACCTGGATCATTTATTGGAAATGATCAAATTTATAATGTAATTGTTACAGCACACGCATTTATCATAATTTTCTTTATAGTTATACCAATTATAATTGGAGGATTTGGAAATTGGCTAGTTCCCCTTATAATTGGAGCACCAGATATGGAATTTCCACGTATAAATAACATAAGATTCTGACTATTACCACCCTCACTAACATTATTATTAGTAAGCAGATTAGTAGTTAACGGTGCTGGTACTGGATGAACAGTATATCCTCCACTATCAAGAAATATTGCTCATAACGGAGCATCTGTAGACCTAGCTATTTTTTCATTACATTTAGCCGGTGTATCATCAATTCTTGGTGCAGTTAACTTTATTTCTACAATTATTAATATACGAACATCAGGAATAACAAGAGAAAAAATTCCACTATTTGTATGATCAGTTGGTATCACAGCACTATTACTTCTTCTATCACTACCAGTATTAGCCGGAGCTATTACAATATTATTAACAGACCGAAATTTGAATACATCATTCTTTGACCCAGCAGGAGGAGGAGACCCAGTACTTTATCAACATTTATTCTGA
>Ge6.2
GATATTGGAACTTTATATTTCATATTAGGTATATGATCAGGAATAATTGGTATATCAATAAGATGAATTATTCGAATTGAATTAGGTCAACCTGGATCATTTATTGGAAATGATCAAATTTATAATGTAATTGTTACAGCACACGCATTTATCATAATTTTCTTTATAGTTATACCAATTATAATTGGAGGATTTGGAAAATGGCTAGTTCCCCTTATAATTGGAGCACCAGATATAGCATTTCCACGTATAAATAACATAAGATTCTGACTATTACCACCCTCACTAACATTACTATTAGTAAGCAGACTAGTAGATAACGGTGCCGGTACTGGATGAACAGTATATCCTCCACTATCAAGCAATATTGCTCATAACGGAGCATCTGTAGACCTAGCCATTTTTTCATTACACTTAGCCGGTGTATCATCAATTCTTGGTGCAGTTAACTTTATTTCTACAATTATTAATATACGAACATCAGGAATAACAAGAGAAAAAATTCCACTATTTGTATGATCAGTTGGCATCACAGCACTATTACTTCTTCTATCACTACCAGTATTAGCTGGAGCTATTACAATATTATTAACAGACCGAAATTTGAATACATCATTCTTTGACCCGGCAGGAGGAGGAGACCCAGTACTTTATCAACATTTATTCTGA
>Ge6.3
GATATTGGAACTTTATATTTCATATTAGGTATATGATCAGGAATAATTGGTATATCAATAAGATGAATTATTCGGATTGAATTAGGTCAACCTGGATCATTTATTGGAAATGATCAAATTTATAATGTAATTGTTACAGCACACGCATTTATCATAATTTTCTTTATAGTTATACCAATTATAATTGGAGGATTTGGAAATTGGCTAGTTCCCCTTATAATTGGAGCACCAGATATAGCATTTCCACGTATAAATAACATAAGATTCTGACTATTACCACCCTCACTAACATTATTATTAGTAAGCAGACTAGTAGATAACGGTGCTGGTACTGGATGAACAGTATATCCTCCACTATCAAGCAATATTGCTCATAACGGAGCATCTGTAGACCTAGCTATTTTTTCATTACATTTAGCCGGTGTATCATCAATTCTTGGTGCAGTTAACTTTATTTCTACAATTATTAATATACGAACATCAGGAATAACAAGAGAAAAAATTCCACTATTTGTATGATCAGTTGGTATCACAGCACTATTACTTCTCCTATCACTACCAGTATTAGCCGGAGCTATTACAATATTATTAACAGACCGAAATTTGAATACATCATTCTTTGACCCAGCAGGAGGAGGAGACCCAGTACTTTATCAACATTTATTCTGA
>Ge6.4
GATATTGGAACTTTATATTTCATATTAGGTATATGATCAGGAATAATTGGTATATCAATAAGATGAATTATTCGAATTGAATTAGGTCAACCTGGATCATTTATTGGAAATGATCAAATTTATAATGTAATTGTTACAGCACACGCATTTATCATAATTTTCTTTATAGTTATACCAATTATAATTGGAGGATTTGGAAATTGGCTAGTTCCCCTTATAATTGGAGCACCAGATATAGCATTTCCACGTATAAATAACATAAGATTCTGACTATTACCACCCTCACTAACATTATTATTAGTAAGCAGACTAGTAGATAACGGTGCCGGTACTGGATGAACAGTATATCCTCCACTATCAAGCAATATTGCTCATAACGGAGCATCTGTAGACCTAGCCATTTTTTCATTACACTTAGCCGGTGTATCATCAATTCTTGGTGCAGTTAACTTTATTTCTACAATTATTAATATACGAACATCAGGAATAACAAGAGAAAAAATTCCACTATTTGTATGATCAGTTGGTATCACAGCACTATTACTTCTTCTATCACTACCAGTATTAGCTGGAGCTATTACAATATTATTAACAGACCGAAATCTGAATACATCATTCTTTGATCCAGCAGGAGGAGGAGACCCAGTACTTTATCAACATTTATTCTGA
>Ge8.1
GATATTGGAACTTTATATTTTTTACTTGGAATATGATCAGGAATAATTGGTATATCAATAAGATGAATTATTCGTATTGAATTAGGTCAACCAGGATCAATAATTGGTAATGATCAAATTTATAATGTCATTGTTACAGCACATGCATTTATTATAATTTTCTTTATAGTTATACCAATTATAATTGGGGGTTTTGGAAACTGATTAGTTCCATTAATAATTGGCGCCCCAGACATAGCGTTCCCACGAATAAATAATATAAGATTTTGATTATTACCCCCATCCCTAACATTATTATTAACAAGAAGTATAGTAGATACTGGAGCAGGAACAGGATGAACTGTTTATCCCCCCTTATCAAGAAATATCGCACATAATGGGGCTTCAGTAGATTTAACAATTTTTTCACTTCACCTGGCTGGTGTATCCTCAATTCTAGGAGCTGTAAATTTTATTTCAACAATCATTAATATACGAACTTCAAGAATATCAATAGAAAAGATTCCACTTTTTGTTTGATCTGTAGGAATTACTGCTTTATTATTATTACTATCATTACCAGTTCTAGCAGGAGCTATTACAATATTATTAACCGACCGTAACATTAATACATCCTTCTTTGACCCAGCCGGAGGGGGGGACCCAGTACTATATCAACATTTATTTTGA
>GeI
GATATTGGAACTTTATATTTTTTACTCGGAATATGATCAGGAATAATTGGTATATCAATAAGATGAATTATTCGTATTGAATTGGGTCAACCAGGATCAATAATTGGTAATGATCAAATTTATAATGTCATTGTAACAGCACATGCATTTATTATAATTTTCTTTATAGTTATACCAATTATAATTGGAGGTTTTGGAAACTGATTAGTTCCATTAATAATTGGAGCCCCAGACATAGCGTTCCCACGAATAAATAATATAAGATTTTGATTATTACCCCCATCCCTAACATTATTATTAACAAGAAGTATAGTAGATACTGGAGCAGGAACAGGATGAACTGTTTATCCCCCCCTATCAAGAAATATTGCACATAATGGGGCTTCAGTAGATTTAACAATTTTTTCACTTCACCTGGCTGGTGTGTCCTCAATTCTAGGAGCTGTAAATTTTATTTCAACAATCATTAATATACGAACTTCAAGTATATCAATAGAAAAGATTCCACTTTTTGTTTGATCTGTAGGAATTACTGCTTTATTATTATTACTATCATTACCAGTTCTAGCAGGAGCTATTACAATATTATTAACAGACCGTAACATTAATACATCCTTCTTTGACCCAGCCGGAGGGGGGGACCCAGTACTATATCAACATTTATTTTGA
>GeL.1
GATATTGGTACTTTATATTTTATTTTAGGATTGTGATCAGGAATAATTGGAATGTCAATAAGATGAATTATTCGAATTGAATTAGGACAACCAGGATCTTTTATTGGAAATGATCAAATTTACAATGTAATTGTAACCGCACATGCATTTATTATAATTTTCTTTATAGTAATACCAATTATAATTGGAGGTTTTGGTAACTGACTTGTACCTTTAATAATTGGAGCACCAGATATAGCTTTTCCTCGAATAAATAATATAAGATTTTGACTTTTACCACCATCATTAACATTACTTTTAGTTGGTAGAATTGTAGGAACAGGAGCAGGAACTGGATGAACAGTATATCCTCCATTATCATCTAATATTGCCCATAATGGGGCATCAGTTGATTTAACAATTTTTTCACTTCATTTAGCTGGTGTATCATCAATTCTAGGTGCAGTAAATTTTATTTCTACAATTATTAATATAAAAGTTAAAGGTATAACTAGAGAAAAAATACCTCTATTTGTTTGATCAGTTGGGATTACAGCACTATTATTACTTTTATCATTACCAGTTTTAGCTGGAGCAATTACTATATTATTAACAGATCGTAATTTAAATACATCATTCTTTGACCCAGCAGGTGGTGGTGATCCAATTTTATATCAACATTTATTTTGA
>GeL.3
GATATTGGTACTTTATATTTTATTTTAGGATTGTGATCAGGAATAATGGGAATGTCAATAAGATGAATTATTCGAATTGAATTAGGACAACCAGGATCTTTTATTGGAAATGATCAAATTTACAATGTAATTGTAACCGCACATGCATTTATTATAATTTTCTTTATGGTAATACCAATTATAATTGGAGGTTTTGGTAACTGACTTGTACCTTTAATAATTGGAGCACCAGATATAGCTTTTCCTCGAATAAATAATATAAGATTTTGACTTTTACCACCATCATTAACATTACTTTTAGTTGGTAGAATTGTAGGAACAGGAGCAGGAACTGGATGAACAGTATATCCTCCATTATCATCTAATATTGCCCATAATGGGGCATCAGTTGATTTAACAATTTTTTCACTTCATTTAGCTGGTGTATCATCAATTCTAGGTGCAGTAAATTTTATTTCTACAATTATTAAGATAAAAGTTAGAGGTATAACTAGAGAAAAAACACCTCTATTTGTTTGATCAGTTGGGATTACAGCACTATTATGACTTTTATCATTACCAGTTTTAGCTGGAGCAATTACTATATTATTAACAGATCGTAATTTAAATACATCATTCTTTGACCCAGCAGGTGGTGGTGATCCAATTTTATATCAACATTTATTTTGA
>GeL.4
GATATTGGTACTTTATATTTTATTTTAGGATTGTGATCAGGAATAATTGGAATGTCAATAAGATGAATTATTCGAATTGAATTAGGACAACCAGGATCTTTTATTGGAAATGATCAAATTTACAATGTAATTGTAACCGCACATGCATTTATTATAATTTTCTTTATAGTAATACCAATTATAATTGGAGGTTTTGGTAACTGACTTGTACCTTTAATAATTGGAGCACCAGATATAGCTTTTCCTCGAATAAATAATATAAGATTTTGACTTTTACCACCATCATTAACATTACTTTTAGTTGGTAGAATTGTAGGAACAGGAGCAGGAACTGGATGAACAGTATATCCTCCATTATCATCTAATATTGCCCATAATGGGGCATCAGTTGATTTAACAATTTTTTCACTTCATTTAGCTGGTGTATCATCAATTTTAGGTGCAGTAAATTTTATTTCTACAATTATTAATATAAAAGTTAAAGGTATAACTAGAGAAAAAATACCTCTATTTGTTTGATCAGTTGGGATTACAGCACTATTATTACTTTTATCATTACCAGTTTTAGCTGGAGCAATTACTATATTATTAACAGATCGTAATTTAAATACATCATTCTTTGACCCAGCAGGTGGTGGTGATCCAATTTTATATCAACATTTATTTTGA
>I1
GATATTGGGACATTATACTTCATATTAGGTATATGATCAGGAATAATTGGTATATCAATAAGATGAATTATTCGTATTGAATTAGGTCAACCAGGATCATTTATTGGTAATGATCAAATTTACAATGTAATTGTAACAGCACACGCATTTATTATAATTTTCTTTATAGTTATACCAATTATAATTGGGGGATTTGGAAACTGACTAGTACCCCTAATAATTGGAGCCCCAGACATAGCTTTCCCACGAATAAATAATATAAGATTTTGATTATTACCACCTTCATTAACGCTACTATTAGTAGGTAGAATAGTAGACGCTGGAGCAGGTACTGGATGAACAGTGTATCCACCATTATCAAGCAATATTGCACATAACGGAGCATCAGTAGATTTAACTATTTTTTCACTACATTTAGCAGGTGTTTCATCAATTCTAGGAGCGGTAAATTTTATTTCAACAATTATTAATATACGAACAACAGGAATGACTAGAGAAAAGATTCCATTATTTGTATGATCTGTAGGAATTACAGCACTATTATTATTATTATCATTGCCAGTACTTGCCGGTGCAATTACAATATTATTAACAGATCGAAATTTAAATACATCATTCTTCGACCCAGCAGGAGGAGGTGATCCTATTCTATATCAACATTTATTTTGA
>I2
---------------------------------------------ATTGGTATATCAATAAGATGAATTATTCGAATTGAACTAGGGCAACCAGGATCATTTATCGGAAATGATCAAATTTATAATGTTATTGTTACTGCACACGCATTCATTATAATTTTCTTCATGGTTATACCAATTATAATTGGGGGTTTTGGAAACTGATTGGTACCTTTAATAATTGGTGCCCCAGACATAGCATTTCCCCGAATAAATAATATAAGATTTTGATTACTACCGCCCTCACTAACATTGTTAATCGTAGGAAGAATTGTTGACACAGGCGCTGGAACAGGTTGAACTGTTTATCCCCCCCTATCAAGAAATATTGCTCATAATGGACCTTCAGTAGATTTTACAATTTTTTCACTACACTTAGCTGGTGTGTCATCAATTTTAGGGGCAATCAATTTTATTTCAACAATTATCAACATACGAACAACAGGAATGACTAGAGATAAAATTCCCCTATTCGTATGATCAGTAGGTATTACTGCTCTATTATTATTACTATCATTACCTGTCCTCGCCGGTGCCATTACAATACTATTAACAGATCGTAACTTAAATACATAAT-----------------------------------------------------
>Me1.1
GATATTGGAACAATATATTTTATATTCGGAATATGATCGGGTATAGTAGGTATATCAATGAGATGAATTATTCGAATTGAACTAGGAAATCCAGGATCTTTCATTGGTAATGATCAAATTTATAATACTATTGTAACAGCACATGCATTCGTAATAATTTTCTTTATAGTTATACCAATTATAATTGGAGGATTTGGTAATTGAATAGTTCCTTTAATAATTGGGGCACCAGATATAGCATTCCCACGTATAAATAATATAAGATTTTGATTACTTCCTCCTTCAATTACACTTTTAATTTCAAGATCAATGATTGATAATGGTGCAGGAACGGGATGAACAGTATATCCACCATTATCAATAAATACAGCTCATAGAGGACCATCAGTAGATTTAACTATTTTCTCCCTTCATTTAGCTGGGGTATCATCTATTTTAGGAGCGATTAATTTCATTTCAACAATTATTAATATACGACAAATAGGTATAACAGCAGATAAAACACCGTTATTTGTATGATCCGTAGGTATTACTGCTCTACTTCTATTATTATCTCTTCCTGTTCTAGCTGGAGCTATTACAATACTTTTAACTGATCGAAACTTAAATACAAGATTTTTTGACCCTGCTGGAGGGGGAGACCCAATTCTTTATCAACACCTCTTTTGA
>Me1.3
GATATTGGAACAATATATTTTATATTCGGAATATGATCGGGTATAGTAGGTATATCAATGAGATGAATTATTCGAATTGAACTAGGAAATCCAGGATCTTTCATTGGTAATGATCAAATTTATAATACTATTGTAACAGCACATGCATTCGTAATAATTTTCTTTATAGTTATACCAATTATAATTGGAGGATTTGGTAATTGAATAGTTCCTTTAATAATTGGGGCACCAGATATAGCATTCCCACGTATAAATAATATAAGATTTTGATTACTTCCTCCTTCAATTACACTTTTAATTTCAAGATCAATGATTGATAATGGTGCAGGAACGGGATGAACAGTATATCCACCATTATCAATAAATACAGCTCATAGAGGACCATCAGTAGATTTAACTATTTTCTCCCTTCATTTAGCTGGGGTATCATCTATTTTAGGAGCGATTAATTTCATTTCAACAATTATTAATATACGACAAATAGGTATAACAGCAGATAAAACACCGTTATTTGTATGATCAGTAGGTATTACTGCTCTACTTCTATTATTATCTCTTCCTGTTCTAGCTGGAGCTATTACAATACTTTTAACTGATCGAAACTTAAATACAAGATTTTTTGACCCTGCTGGAGGGGGAGACCCAATCCTTTATCAACACCTCTTTTGA
>Me1.4
GATATTGGAACAATATATTTTATATTCGGAATATGATCGGGTATAGTAGGTATATCAATGAGATGAATTATTCGAATTGAACTAGGAAATCCAGGATCTTTCATTGGTAATGATCAAATTTATAATACTATTGTAACAGCACATGCATTCGTAATAATTTTCTTTATAGTTATACCAATTATAATTGGAGGATTTGGTAATTGAATAGTTCCTTTAATAATTGGAGCACCAGATATAGCATTCCCACGTATAAATAATATAAGATTTTGATTACTTCCTCCTTCAATTACACTTTTAATTTCAAGATCAATGATTGATAATGGTGCAGGAACGGGATGAACAGTATATCCACCATTATCAATAAATACAGCTCATAGAGGACCATCAGTAGATTTAACTATTTTCTCCCTTCATTTAGCTGGGGTATCATCTATTTTAGGAGCGATTAATTTCATTTCAACAATTATTAATATACGACAAATAGGTATAACAGCAGATAAAACACCGTTATTTGTATGATCCGTAGGTATTACTGCTCTACTTCTATTATTATCTCTTCCTGTTCTAGCTGGAGCTATTACAATACTTTTAACTGATCGAAACTTAAATACAAGATTTTTTGACCCTGCTGGAGGGGGAGACCCAATTCTTTATCAACACCTCTTTTGA
>Me2.1
GATATTGGAACAATATATTTTATATTCGGAATATGATCGGGTATAGTAGGTATATCAATGAGATGAATTATTCGAATTGAACTAGGAAATCCAGGATCTTTCATTGGTAATGATCAAATTTATAATACTATTGTAACAGCACATGCATTCGTAATAATTTTCTTTATAGTTATACCAATTATAATTGGAGGATTTGGTAATTGAATAGTTCCTTTAATAATTGGGGCACCAGATATAGCATTCCCACGTATAAATAATATAAGATTTTGATTACTTCCTCCTTCAATTACACTTTTAATTTCAAGATCAATGATTGATAATGGTGCAGGAACGGGATGAACAGTATATCCACCATTATCAATAAATACAGCTCATAGAGGACCATCAGTAGATTTAACTATTTTCTCCCTTCATTTAGCTGGGGTATCATCTATTTTAGGAGCGATTAATTTCATTTCAACAATTATTAATATACGACAAATAGGTATAACAGCAGATAAAACACCGTTATTTGTATGATCCGTAGGTATTACTGCTCTACTTCTATTATTATCTCTTCCTGTTCTAGCTGGAGCTATTACAATACTTTTAACTGATCGAAACTTAAATACAAGATTTTTTGACCCTGCTGGAGGGGGAGACCCAATTCTTTATCAACACCTCTTTTGA
>Me2.3
GATATTGGAACAATATATTTTATATTCGGAATATGATCGGGCATAGTAGGTATATCAATGAGATGAATTATTCGAATTGAACTAGGAAATCCAGGATCTTTCATTGGTAATGATCAAATTTATAATACTATTGTAACAGCACATGCATTCGTAATAATTTTCTTTATAGTTATACCAATTATAATTGGAGGATTTGGTAATTGAATAGTTCCTTTAATAATTGGGGCACCAGATATAGCATTCCCACGTATAAATAATATAAGATTTTGATTACTTCCTCCTTCAATTACACTTTTAATTTCAAGATCAATGATTGATAATGGTGCAGGAACGGGATGAACAGTATATCCACCATTATCAATAAATACAGCTCATAGAGGACCATCAGTAGATTTAACTATTTTCTCCCTTCATTTAGCTGGGGTATCATCTATTTTAGGAGCGATTAATTTCATTTCAACAATTATTAATATACGACAAATAGGTATAACAGCAGATAAAACACCGTTATTTGTATGATCCGTAGGTATTACTGCTCTACTTCTATTATTATCTCTTCCTGTTCTAGCTGGAGCTATTACAATACTTTTAACTGATCGAAACTTAAATACAAGATTTTTTGACCCTGCTGGAGGGGGAGACCCAATTCTTTATCAACACCTCTTTTGA
>Me2.4
GATATTGGAACAATATATTTTATATTCGGAATATGATCGGGCATAGTAGGTATATCAATGAGATGAATTATTCGAATTGAACTAGGAAATCCAGGATCTTTCATTGGTAATGATCAAATTTATAATACTATTGTAACAGCACATGCATTCGTAATAATTTTCTTTATAGTTATACCAATTATAATTGGAGGATTTGGTAATTGAATAGTTCCTTTAATAATTGGGGCACCAGATATAGCATTCCCACGTATAAATAATATAAGATTTTGATTACTTCCTCCTTCAATTACACTTTTAGTTTCAAGATCACTGATTGATAATGGTGCAGGAACGGGATGAACAGTATATCCGCCATTATCAATAAATACAGCTCATAGAGGACCATCAGTAGATTTAACTATTTTCTCCCTTCATTTAGCTGGGGTATCATCTATTTTAGGAGCGATTAATTTCATTTCAACAATTATTAATATACGACAAATAGGTATAACAGCAGATAAAACACCGTTATTTGTATGATCCGTAGGTATTACTGCTCTACTTCTATTATTATCTCTTCCTGTTCTAGCTGGAGCTATTACAATACTTTTAACTGATCGAAACTTAAATACAAGATTTTTTGACCCTGCTGGAGGGGGAGACCCAATTCTTTATCAACACCTCTTTTGA
>Me3.1
GATATTGGAACAATATATTTTATATTCGGAATATGATCGGGTATAGTAGGTATATCAATGAGATGAATTATTCGAATTGAACTAGGAAATCCAGGATCTTTCATTGGTAATGATCAAATTTATAATACTATTGTAACAGCACATGCATTCGTAATAATTTTCTTTATAGTTATACCAATTATAATTGGAGGATTTGGTAATTGAATAGTTCCTTTAATAATTGGGGCACCAGATATAGCATTCCCACGTATAAATAATATAAGATTTTGATTACTTCCTCCTTCAATTACACTTTTAATTTCAAGATCAATGATTGATAATGGTGCAGGAACGGGATGAACAGTATATCCACCATTATCAATAAATACAGCTCATAGAGGACCATCAGTAGATTTAACTATTTTCTCCCTTCATTTAGCTGGGGTATCATCTATTTTAGGAGCGATTAATTTCATTTCAACAATTATTAATATACGACAAATAGGTATAACAGCAGATAAAACACCGTTATTTGTATGATCCGTAGGTATTACTGCTCTACTTCTATTATTATCTCTTCCTGTTCTAGCTGGAGCTATTACAATACTTTTAACTGATCGAAACTTAAATACAAGATTTTTTGACCCTGCTGGAGGGGGAGACCCAATTCTTTATCAACACCTCTTTTGA
>Me3.2
GATATTGGAACAATATATTTTATATTCGGAATATGATCGGGTATAGTAGGTATATCAATGAGATGAATTATTCGAATTGAACTAGGAAATCCAGGATCTTTCATTGGTAATGATCAAATTTATAATACTATTGTAACAGCACATGCATTCGTAATAATTTTCTTTATAGTTATACCAATTATAATTGGAGGATTTGGTAATTGAATAGTTCCTTTAATAATTGGGGCACCAGATATAGCATTCCCACGTATAAATAATATAAGATTTTGATTACTTCCTCCTTCAATTACACTTTTAATTTCAAGATCAATGATTGATAATGGTGCAGGAACGGGATGAACAGTATATCCACCATTATCAATAAATACAGCTCATAGAGGACCATCAGTAGATTTAACTATTTTCTCCCTTCATTTAGCTGGGGTATCATCTATTTTAGGAGCGATTAATTTCATTTCAACAATTATTAATATACGACAAATAGGTATAACAGCAGATAAAACACCGTTATTTGTATGATCCGTAGGTATTACTGCTCTACTTCTATTATTATCTCTTCCTGTTCTAGCTGGAGCTATTACAATACTTTTAACTGATCGAAACTTAAATACAAGATTTTTTGACCCTGCTGGAGGGGGAGACCCAATTCTTTATCAACACCTCTTTTGA
>Me3.3
GATATTGGAACAATATATTTTATATTCGGAATATGATCGGGTATAGTAGGTATATCAATGAGATGAATTATTCGAATTGAACTAGGAAATCCAGGATCTTTCATTGGTAATGATCAAATTTATAATACTATTGTAACAGCACATGCATTCGTAATAATTTTCTTTATAGTTATACCAATTAAAATTGGAGGATTTGGTAATTGAATAGTTCCTTTAATAATTGGGGCACCAGATATAGCATTCCCACGTATAAATAATATAAGATTTTGATTACTTCCTCCTTCAATTACACTTTTAATTTCAAGATCAATGATTGATAATGGTGCAGGAACAGGATGAACAGTATATCCACCATTATCAATAAATACAGCTCATAGAGGACCATCAGTAGATTTAACTATTTTCTCCCTTCATTTAGCTGGGGTATCATCTATTTTAGGAGCGATTAATTTCATTTCAACAATTATTAATATACGACAAATAGGTATAACAGCAGATAAAACACCGTTATTTGTATGATCCGTAGGTATTACTGCTCTACTTCTATTATTATCTCTTCCTGTTCTAGCTGGAGCTATTACAATACTTTTAACTGATCGAAACTTAAATACAAGATTTTTTGACCCTGCTGGAGGGGGAGACCCAATTCTTTATCAACACCTCTTTTGA
>Me3.4
GATATTGGAACAATATATTTTATATTCGGAATATGATCGGGTATAGTAGGTATATCAATGAGATGAATTATTCGAATTGAACTAGGAAATCCAGGATCTTTCATTGGTAATGATCAAATTTATAATACTATTGTAACAGCACATGCATTCGTAATAATTTTCTTTATAGTTATACCAATTATAATTGGAGGATTTGGTAATTGAATAGTTCCTTTAATAATTGGGGCACCAGATATAGCATTCCCACGTATAAATAATATAAGATTTTGATTACTTCCTCCTTCAATTACACTTTTAGTTTCAAGATCAATGATTGATAATGGTGCAGGAACGGGATGAACAGTATATCCACCATTATCAATAAATACAGCTCATAGAGGACCATCAGTAGATTTAACTATTTTCTCCCTTCATTTAGCTGGGGTATCATCTATTTTAGGAGCGATTAATTTCATTTCAACAATTATTAATATACGACAAATAGGTATAACAGCAGATAAAACACCGTTATTTGTATGATCCGTAGGTATTACTGCTCTACTTCTATTATTATCTCTTCCTGTTCTAGCTGGAGCTATTACAATACTTTTAACTGATCGAAACTTAAATACAAGATTTTTTGACCCTGCTGGAGGGGGAGACCCAATTCTTTATCAACACCTCTTTTGA
>MeL.4
GATATTGGAACACTATATTTCATATTTGGAATATGATCAGGAATAGTAGGAATATCAATAAGATGAATTATTTGAATTGAATTAGGAAACCCCGGGTCTTTTATTGGAAATGACCAAATTTATAATGTTATTGTTACAGCACACGCATTTGTAATAATTTTCTTTATAGTAATACCGATCATAATCGGAGGTTTCAGGAATTGAATAGTTCCTTTAATAATTGGAGCCCCAGATATAGCATTCCCTCGAATAAATAATATAAGATTTTGACTTCTACCTCCATCTATTACATTATTAATCTCAAGATCTATGATTGATACCGGAGCAGGTACTGGATGAACAGTATACCCACCGTTATCAATAAATACCGCACATAGAGGACCATCGGTAGATATAACTATTTTCTCACTACATTTAGCAGGAGTCTCATCTATTTTAGGAGCAATTAATTTTATCTCAACAATTATTAACATACGACAAAGAGGGATAACAGCAGACAAAACACCATTATTTGTTTGATCTGTCGGAATTACAGCTTTATTATTATTGCTTTCTCTGCCAGTATTAGCTGGAGCTATTACAATACTATTAACAGATCGAAATTTAAATACAAGATTTTTTGATCCTGCGGGAGGAGGAGATCCTATTTTATATCAACACTTATTTTGA
>MeL.2
GATATTGGAACATTATATTTCATATTTGGAATATGATCAGGAATAGTAGGAATATCAATAAGATGAATTATTCGAATTGAATTAGGAAACCCCGGATCTTTTATTGGAAATGACCAAATTTATAATGTTATTGTTACAGCACACGCATTTGTAATAATTTTCTTTATAGTAATACCGATCATAATCGGAGGTTTCGGGAATTGAATAGTTCCTTTAATAATTGGAGCCCCAGATATAGCATTCCCTCGAATAAATAATATAAGATTTTGACTTCTACCTCCATCTATTACATTATTAATCTCAAGATCTATGATTGATACCGGAGCAGGTACTGGATGAACAGTATACCCACCGTTATCAATAAATACCGCACATAGAGGACCATCGGTAGATATAACTATTTTCTCACTACATTTAGCAGGAGTCTCATCTATTTTAGGAGCAATTAATTTTATCTCAACAATTATTAACATACGACAAAGAGGGATAACAGCAGACAAAACACCATTATTTGTTTGATCTGTCGGAATTACAGCTTTATTATTATTGCTTTCTCTGCCAGTATTAGCTGGAGCTATTACAATACTATTAACAGATCGAAATTTAAATACAAGATTTTTTGATCCTGCGGGAGGAGGAGATCCTATTTTATATCAACACTTATTTTGA
>Na1.1
----------------------------------GATCTGGAATAGTAGGAACATCATTAAGTTGATTAATTCGAATTGAACTAGGACAACCGGGATCATTTATTGGAGATGATCAAATCTATAATGTAATTGTAACAGCACATGCATTTATTATAATTTTCTTTATAGTTATGCCAATTATAATTGGGGGATTTGGAAATTGACTAGTACCCTTAATAATTGGAGCTCCCGATATAGCATTCCCCCGAATAAATAATATAAGATTTTGACTTTTACCTCCGTCACGTACCTTATGATTAGCAAGCAGGATTGTCGATAATGGAGCAGGTACAGGATGAACAGTATATCCGCCACTATCAGCAAACATTGCACATAATGGAGCCTCAGTTGATTGAGCAATTTTCTCACTGCATTTAGCAGGTGTATCATCAATTTTAGGTGCAGTAAACTTTATTTCAACAATTATTAACATACGATCAACAGGTATATCACCTGAACGCATACCATTATTCGTATGAGCTGCAGGAATTACTGCATTATTACTATGATTATCATTACCTGTCCTAGCAGGTGCTATTACTATATTATTAACAGATCGAAGCTTTAGCACAGCATTTTTTGATCCTGCCGGTGGTGGAGATCCAATCCGTTATCAACATTTATTCAGA
>Na1.2
GATATTGGTACATTATATTTCATTTTTGGAATTTGATCTGGAATAGTAGGAACATCATTAAGTTGATTAATTCGAATTGAACTAGGACAACCGGGATCATTTATTGGAGATGATCAAATCTATAATGTAATTGTAACAGCACATGCATTTATTATAATTTTCTTTATAGTTATGCCAATTATAATTGGGGGATTTGGAAATTGACTAGTACCCTTAATAATTGGAGCTCCCGATATAGCATTCCCCCGAATAAATAATATAAGATTTTGACTTTTACCTCCATCACTTACCTTATTATTAGCAAGTAGTATTGTTGATAATGGAGCAGGTACAGGATGAACAGTGTATCCACCACTATCAGCAAACATTGCACATAATGGAGCCTCAGTTGATTTAGCAATTTTCTCACTGCATTTAGCAGGTGTATCATCAATTTTAGGTGCAGTAAACTTTATTTCAACAATTATTAACATACGATCAACAGGCATATCACCTGAACGCATACCATTATTTGTATGATCTGTAGGAATTACTGCATTATTACTATTATTATCATTACCTGTCCTAGCAGGTGCTATTACTATATTATTAACAGATCGAAACTTTAACACAGCATTTTTTGATCCTGCTGGTGGTGGAGATCCAATCCTTTATCAACATTTATTCTGA
>Na1.3
----------------------------------GATCTGGAATAGTAGGAACATCATTAAGTTGATTAATTCGAATTGAACTAGGACAACCGGGATCATTTATTGGAGATGATCAAATCTATAATGTAATTGTAACAGCACATGCATTTATTATAATTTTCTTTATAGTTATACCAATTATAATTGGGGGGTTTGGAAATTGACTAGTACCCTTAATAATTGGAGCTCCCGATATAGCATTCCCCCGAATAAATAATATAAGATTTTGACTTTTACCTCCATCACTTACCTTATTATTAGCAAGTAGTATTGTTGATAATGGAGCAGGTACAGGATGAACAGTATATCCACCACTATCAGCAAACATTGCACATAATGGAGCATCAGTTGATTTAGCAATTTTCTCACTGCATTTAGCAGGTGTATCATCAATTTTAGGTGCAGTAAACTTTATTTCAACAATTATTAACATACGATCAACAGGTATATCACCTGAACGCATACCATTATTTGTATGATCTGTAGGAATTACTGCATTATTACTATTATTATCATTACCTGTCCTAGCAGGTGCTATTACTATATTATTAACAGATCGAAACTTTAACACAGCATTTTTTGATCCTGCCGGTGGTGGAGATCCAATCCTTTATCAACATTTATTCTGA
>Na1.4
GATATTGGTACATTATATTTCATTTTTGGAATGTGATCTGGAATAGTAGGAACATCATTAAGTTGATTAATTCGAATTGAACTAGGACAACCGGGATCATTTATTGGAGATGATCAAATTTACAATGTAATTGTAACAGCACATGCATTTATTATAATTTTCTTTATAGTTATGCCAATTATAATTGGGGGATTTGGAAATTGACTAGTACCCCTAATAATTGGAGCTCCCGATATAGCATTCCCCCGAATAAATAATATAAGATTTTGACTTTTACCTCCATCACGTACCTTATGATTAGCGAGTAGTATTGTTGATAATGGAGCAGGTACAGGATGAACAGTATATCCACCATTATCAGCAAACATTGCACATAATGGAGCCGCAGTTGATTTGGCAATTTTCTCACTGCATTGAGCAGGTGTATCATCAATTTTAGGTGCAGTAAACTTTATTTCAACAATTATTAGCATACGATCAACAGGCATATCACCTGAACGCATACCATTATTTGTATGATCTGTAGGAATTACTGCAGTATTACTATTATTATCATTACCTGTCCTAGCAGGTGCTATTACTATATTATTAACAGATCGAAGCTTTAACACAGCATTTTTTGATCCTGCCGGTGGTGGAGATCCAATCCTTTACCAACATTTATTCTGA
>Na2.1
GATATTGGTACATTATATTTTATTTTTGGTATTTGATCAGGAATAGTAGGAACATCTTTAAGATGATTAATTCGAATTGAACTAGGACAACCAGGATCATTTATTGGTGATGATCAAATTTATAACGTAATTGTTACAGCACATGCATTTATTATAATTTTCTTTATAGTTATACCAATTATAATTGGAGGATTTGGAAATTGATTAGTTCCATTAATAATTGGAGCCCCTGATATAGCATTTCCACGAATAAATAATATAAGATTCTGATTATTACCCCCATCATTAACATTATTATTAACAAGCAGAATTGTTGATAATGGAGCAGGAACAGGATGAACTGTTTATCCACCATTATCAGCAAATATCGCACATAATGGAGCATCCGTAGATTTAGCAATCTTCTCACTACATTTAGCAGGTGTATCATCAATTTTAGGAGCAGTAAATTTTATTTCAACTATTATTAATATACGATCTACAGGTATATCACCTGAACGAATACCATTATTCGTTTGATCTGTAGGAATTACTGCCTTATTATTACTATTATCATTACCTGTATTAGCAGGAGCTATTACAATATTATTAACAGATCGAAATTTTAATACAGCATTCTTTGACCCTGCTGGAGGAGGTGATCCTATTTTATATCAACATTTATTTTGA
>Na2.2
GATATTGGTACATTATATTTTATTTTTGGTATTTGATCAGGAATAGTAGGAACATCTTTAAGATGATTAATTCGAATTGAACTAGGACAACCAGGATCATTTATTGGTGATGATCAAATTTATAACGTAATTGTTACAGCACATGCATTTATTATAATTTTCTTTATAGTTATACCAATTATAATTGGAGGATTTGGAAATTGATTAGTTCCATTAATAATTGGAGCCCCTGATATAGCATTTCCACGAATAAATAATATAAGATTCTGATTATTACCCCCATCATTAACATTATTATTAGCAAGCAGAATTGTTGATAATGGAGCAGGAACAGGATGAACTGTTTACCCACCATTATCAGCAAATATCGCACATAATGGAGCATCCGTAGATTTAGCAATCTTCTCACTACATTTAGCAGGTGTATCATCAATTTTAGGAGCAGTAAATTTTATTTCAACTATTATTAATATACGATCTACAGGTATATCACCTGAACGAATACCATTATTCGTTTGATCTGTAGGAATTACTGCCTTATTATTATTATTATCATTACCTGTATTAGCAGGAGCTATTACAATATTATTAACAGATCGAAATTTTAATACAGCATTCTTTGACCCTGCTGGAGGAGGTGATCCTATTCTATATCAACATTTATTTTGA
>Na2.3
GATATTGGTACATTATATTTTATTTTTGGTATTTGATCAGGAATAGTAGGAACATCTTTAAGATGATTAATTCGAATTGAACTAGGACAACCAGGATCATTTATTGGTGATGATCAAATTTATAACGTAATTGTTACAGCACATGCATTTATTATAATTTTCTTTATAGTTATACCAATTATAATTGGAGGATTTGGAAATTGATTAGTTCCATTAATAATTGGAGCCCCTGATATAGCATTTCCACGAATAAATAATATAAGATTCTGATTATTACCCCCATCATTAACATTATTATTAGCAAGCAGAATTGTTGATAATGGAGCAGGAACAGGATGAACTGTTTATCCACCATTATCAGCAAATATTGCACATAATGGAGCATCCGTAGATTTAGCAATCTTCTCACTACATTTAGCAGGTGTATCATCAATTTTAGGAGCAGTAAATTTTATTTCAACTATTATTAATATACGATCTACAGGTATATCACCTGAACGAATACCATTATTCGTTTGATCTGTAGGAATTACTGCCTTATTATTACTATTATCATTACCTGTATTAGCAGGAGCTATTACAATATTATTAACAGATCGAAATTTTAATACAGCATTCTTTGACCCTGCTGGAGGAGGTGATCCTATTTTATATCAACATTTATTTTGA
>Na2.4
GATATTGGTACATTATATTTTATTTTTGGTATTTGATCAGGAATAGTAGGAACATCTTTAAGATGATTAATTCGAATTGAACTAGGACAACCAGGATCATTTATTGGTGATGATCAAATTTATAACGTAATTGTTACAGCACATGCATTTATTATAATTTTCTTTATAGTTATACCAATTATAATTGGAGGATTTGGAAATTGATTAGTTCCATTAATAATTGGAGCCCCTGATATAGCATTTCCACGAATAAATAATATAAGATTCTGATTATTACCCCCATCATTAACATTATTATTAGCAAGCAGAATTGTTGATAATGGAGCAGGAACAGGATGAACTGTTTATCCACCATTATCAGCAAATATCGCACATAATGGAGCATCCGTAGATTTAGCAATCTTCTCACTACATTTAGCAGGTGTATCATCAATTTTAGGAGCAGTAAATTTTATTTCAACTATTATTAATATACGATCTACAGGTATATCACCTGAACGAATACCATTATTCGTTTGATCTGTAGGAATTACTGCCTTATTATTACTATTATCATTACCTGTATTAGCAGGAGCTATTACAATATTATTAACAGATCGAAATTTTAATACAGCATTCTTTGACCCTGCTGGAGGAGGTGATCCTATTTTATATCAACATTTATTTTGA
>Na3.1
GATATTGGAACATTATACTTTATTTTCGGTATTTGATCTGGGATAGTAGGAACGTCAATAAGATGATTAATTCGAATTGAATTAGGACAACCGGGGTCATTTATTGGAGATGATCAAATCTATAATGTTATTGTAACAGCACACGCATTTGTTATAATTTTTTTCATAGTAATACCTATTATAATTGGGGGATTTGGTAATTGATTAGTCCCATTAATAATTGGGGCCCCTGATATAGCATTCCCCCGAATAAACAACATAAGATTTTGATTGTTGCCCCCCTCATTAACACTTTTAATTGCAAGAAGAACTGTAGATAGAGGAGCTGGTACAGGGTGGACAGTTTATCCCCCTCTATCAAGAAATATGGCACATAGAGGAGCATCGGTAGATTTAGCTATTTTTTCACTACATCTAGCAGGAGTATCATCAATCTTAGGGGCAGTAAACTTTATTTCAACAATTATTAATATGCGAACAACGGGGATAACCCCCGACCGAATGCCTTTATTTGTATGGTCCGTTGGAATCACTGCCCTACTGCTCCTGCTGTCATTACCAGTTTTAGCTGGAGCTATTACAATACTGCTAACAGATCGAAATTTAAATACATCATTCTTTGACCCCGCTGGCGGGGGTGATCCTATTCTCTACCAACATTTATTTTGA
>Na3.2
GATATTGGAACATTATACTTTATTTTCGGTATTTGATCTGGGATAGTAGGAACGTCAATAAGATGATTAATTCGAATTGAATTAGGACAACCGGGGTCATTTATTGGAGATGATCAAATCTATAATGTTATTGTAACAGCACACGCATTTGTTATAATTTTTTTCATAGTAATACCTATTATAATTGGGGGATTTGGTAATTGATTAGTCCCATTAATAATTGGGGCCCCTGATATAGCATTCCCCCGAATAAACAACATAAGATTTTGATTGTTGCCCCCCTCATTAACACTTTTAATTGCAAGAAGAACTGTAGATAGAGGAGCTGGTACAGGGTGGACAGTTTATCCCCCTCTATCAAGAAATATGGCACATAGAGGAGCATCGGTAGATTTAGCTATTTTTTCACTACATCTAGCAGGAGTATCATCAATCTTAGGGGCAGTAAACTTTATTTCAACAATTATTAATATGCGAACAACGGGGATAACCCCCGACCGAATGCCTTTATTTGTATGGTCCGTTGGGATCACTGCCCTACTGCTCCTGCTGTCATTACCAGTTTTAGCTGGAGCTATTACAATACTGCTAACAGATCGAAATTTAAATACATCATTCTTTGACCCTGCTGGCGGGGGTGATCCTATTCTCTACCAACATTTATTTTGA
>Na3.3
GATATTGGAACATTATACTTTATTTTCGGTATTTGATCTGGGATAGTAGGAACGTCAATAAGATGATTAATTCGAATTGAATTAGGACAACCGGGGTCATTTATTGGAGATGATCAAATCTATAATGTTATTGTAACAGCACACGCATTTGTTATAATTTTTTTCATAGTAATACCTATTATAATTGGGGGATTTGGTAATTGATTAGTCCCATTAATAATTGGGGCCCCTGATATAGCATTCCCCCGAATAAACAACATAAGATTTTGATTGTTGCCCCCCTCATTAACACTTTTAATTGCAAGAAGAACTGTAGATAGAGGAGCTGGTACAGGGTGGACAGTTTATCCCCCTCTATCAAGAAATATGGCACATAGAGGAGCATCGGTAGATTTAGCTATTTTTTCACTACATCTAGCAGGAGTATCATCAATCTTAGGGGCAGTAAACTTTATTTCAACAATTATTAATATGCGAACAACGGGGATAACCCCCGACCGAATGCCTTTATTTGTATGGTCCGTTGGAATCACTGCCCTACTGCTCCTGCTGTCATTACCAGTTTTAGCTGGAGCTATTACAATACTGCTAACAGATCGAAATTTAAATACATCATTCTTTGACCCCGCTGGCGGGGGTGATCCTATTCTCTACCAACATTTATTTTGA
>Na3.4
GATATTGGAACATTATACTTTATTTTCGGTATTTGATCTGGGATAGTAGGAACGTCAATAAGATGATTAATTCGAATTGAATTAGGACAACCGGGGTCATTTATTGGAGATGATCAAATCTATAATGTTATTGTAACAGCACACGCATTTGTTATAATTTTTTTCATAGTAATACCTATTATAATTGGGGGATTTGGTAATTGATTAGTCCCATTAATAATTGGGGCCCCTGATATAGCATTCCCCCGAATAAACAACATAAGATTTTGATTGTTGCCCCCCTCATTAACACTTTTAATTGCAAGAAGAACTGTAGATAGAGGAGCTGGTACAGGGTGGACAGTTTATCCCCCTCTATCAAGAAATATGGCACATAGAGGAGCATCGGTAGATTTAGCTATTTTTTCACTACATCTAGCAGGAGTATCATCAATCTTAGGGGCAGTAAACTTTATTTCAACAATTATTAATATGCGAACAACGGGGATAACCCCCGACCGAATGCCTTTATTTGTATGGTCCGTTGGAATCACTGCCCTACTGCTCCTGCTGTCATTACCAGTTTTAGCTGGAGCTATTACAATACTGCTAACAGATCGAAATTTAAATACATCATTCTTTGACCCCGCTGGCGGGGGTGATCCTATTCTCTACCAACATTTATTTTGA
>Na4.1
GATATTGGAACATTATATTTTATCTTCGGTATTTGATCAGGAATGCTAGGAACATCATTAAGATGATTGATTCGAATTGAATTAGGTCAACCAGGATCATTCATTGGAGATGACCAAATTTATAACGTAATCGTTACAGCTCATGCATTTATTATAATTTTTTTCATAGTAATACCTATTATAATTGGAGGATTTGGTAATTGATTAGTACCTTTAATAATTGGAGCACCAGACATAGCATTCCCTCGAATAAATAATATAAGATTTTGATTACTACCTCCCTCACTGACACTCTTAATCGCCAGAAGAACTGTAGACAGAGGAGCTGGGACAGGGTGGACAGTATACCCGCCCCTATCAAGAAATATAGCACATAACGGAGCATCTGTTGATTTAGCTATCTTCTCATTACACTTAGCAGGTGTATCATCAATTTTAGGAGCAGTAAATTTTATCTCAACAATTATTAATATACGAACAATTGGAATAACACCAGATCGAATACCATTATTTGTGTGATCAGTAGGTATTACTGCACTACTATTATTACTGTCACTACCAGTACTAGCTGGGGCTATTACAATACTACTAACAGACCGAAATCTAAATACATCATTCTTTGACCCGGCGGGAGGGGGGGACCCTATTCTATATCAACACTTATTTTGA
>Na4.2
GATATTGGAACATTATATTTTATCTTCGGTATTTGATCAGGAATGCTAGGAACATCATTAAGATGATTGATTCGAATTGAATTAGGTCAACCAGGATCATTCATTGGAGATGACCAAATTTACAACGTAATCGTTACAGCTCATGCATTTATTATAATTTTTTTCATAGTAATACCTATTATAATTGGAGGATTTGGTAATTGATTAGTACCTTTAATAATTGGAGCACCAGACATAGCATTCCCTCGAATAAATAATATAAGATTTTGATTACTACCTCCCTCACTGACACTCTTAATCGCCAGAAGAACTGTAGACAGAGGAGCTGGGACAGGGTGGACAGTATACCCGCCCCTATCAAGAAATATAGCACATAACGGAGCATCTGTTGATTTAGCTATTTTCTCATTACACTTAGCAGGTGTATCATCAATTTTAGGAGCAGTAAATTTTATCTCAACAATTATTAATATACGAACAATTGGAATAACACCAGATCGAATACCATTATTTGTGTGATCAGTAGGTATTACTGCACTACTATTATTACTGTCACTACCAGTACTAGCTGGGGCTATTACAATACTACTAACAGACCGAAATCTAAATACATCATTCTTTGACCCGGCGGGAGGGGGGGACCCTATTCTATATCAACACTTATTTTGA
>NaL.1
GATATTGGTACATTATATTTTATTTTTGGTATTTGATCAGGAATAGTAGGAACATCTTTAAGATGATTAATTCGAATTGAACTAGGACAACCAGGATCATTTATTGGTGATGATCAAATTTATAACGTAATTGTTACAGCACATGCATTTATTATAATTTTCTTTATAGTTATACCAATTATAATTGGAGGATTTGGAAATTGATTAGTTCCATTAATAATTGGAGCCCCTGATATAGCATTTCCACGAATAAATAATATAAGATTCTGATTATTACCCCCATCATTAACATTATTATTAGCAAGCAGAATTGTTGATAATGGAGCAGGAACAGGATGAACTGTTTATCCACCATTATCAGCAAATATCGCACATAATGGAGCATCCGTAGATTTAGCAATCTTCTCATTACATTTAGCAGGTGTTTCATCAATTTTAGGAGCAGTAAATTTTATTTCAACTATTATTAATATACGATCTACAGGTATATCACCTGAACGAATACCATTATTCGTTTGATCTGTAGGAATTACTGCCTTATTATTACTATTATCATTACCTGTATTAGCAGGAGCTATTACAATATTATTAACAGATCGAAACTTTAATACAGCATTCTTTGACCCTGCTGGAGGAGGTGATCCTATTTTATATCAACATTTATTTTGA
>NaL.2
GATATTGGTACATTATATTTTATTTTTGGTATTTGATCAGGAATAGTAGGAACATCTTTAAGATGATTAATTCGAATTGAACTAGGACAACCAGGATCATTTATTGGTGATGATCAAATTTATAACGTAATTGTTACAGCACATGCATTTATTATAATTTTCTTTATAGTTATACCAATTATAATTGGAGGATTTGGAAATTGATTAGTTCCATTAATAATTGGAGCCCCTGATATAGCATTTCCACGAATAAATAATATAAGATTCTGATTATTACCCCCATCATTAACATTATTATTAGCAAGCAGAATTGTTGATAATGGAGCAGGAACAGGATGAACTGTTTATCCACCATTATCAGCAAATATCGCACATAATGGAGCATCCGTAGATTTAGCAATCTTCTCACTACATTTAGCAGGTGTATCATCAATTTTAGGAGCAGTAAATTTTATTTCAACTATTATTAATATACGATCTACAGGTATATCACCTGAACGAATACCATTATTCGTTTGATCTGTAGGAATTACTGCCTTATTATTACTATTATCATTACCTGTATTAGCAGGAGCTATTACAATATTATTAACAGATCGAAATTTTAATACAGCATTCTTTGACCCTGCTGGAGGAGGTGATCCTATTTTATATCAACATTTATTTTGA
>NaL.3
GATATTGGTACATTATATTTTATTTTTGGTATTTGATCAGGAATAGTAGGAACATCTTTAAGATGATTAATTCGAATTGAACTAGGACAACCAGGATCATTTATTGGTGATGATCAAATTTATAACGTAATTGTTACAGCACATGCATTTATTATAATTTTCTTTATAGTTATACCAATTATAATTGGAGGATTTGGAAATTGATTAGTTCCATTAATAATTGGAGCCCCTGATATAGCATTTCCACGAATAAATAATATAAGATTCTGATTATTACCCCCATCATTAACATTATTATTAGCAAGCAGAATTGTTGATAATGGAGCAGGAACAGGATGAACTGTTTATCCACCATTATCAGCAAATATCGCACATAATGGAGCATCCGTAGATTTAGCAATCTTCTCACTACATTTAGCAGGTGTATCATCAATTTTAGGAGCAGTAAATTTTATTTCAACTATTATTAATATACGATCTACAGGTATATCACCTGAACGAATACCATTATTCGTTTGATCTGTAGGAATTACTGCCTTATTATTACTATTATCATTACCTGTATTAGCAGGAGCTATTACAATATTATTAACAGATCGAAATTTTAATACAGCATTCTTTGACCCTGCTGGAGGAGGTGATCCTATTTTATATCAACATTTATTTTGA
>NaL.4
GATATTGGTACATTATATTTTATTTTTGGTATTTGATCAGGAATAGTAGGAACATCTTTAAGATGATTAATTCGAATTGAACTAGGACAACCAGGATCATTTATTGGTGATGATCAAATTTATAACGTAATTGTTACAGCACATGCATTTATTATAATTTTCTTTATAGTTATACCAATTATAATTGGAGGATTTGGAAATTGATTAGTTCCATTAATAATTGGAGCCCCTGATATAGCATTTCCACGAATAAATAATATAAGATTCTGATTATTACCCCCATCATTAACATTATTATTAGCAAGCAGAATTGTTGATAATGGAGCAGGAACAGGATGAACTGTTTATCCACCATTATCAGCAAATATCGCACATAATGGAGCATCCGTAGATTTAGCAATCTTCTCACTACATTTAGCAGGTGTATCATCAATTTTAGGAGCAGTAAATTTTATTTCAACTATTATTAATATACGATCTACAGGTATATCACCTGAACGAATACCATTATTCGTTTGATCTGTAGGAATTACTGCCTTATTATTACTATTATCATTACCTGTATTAGCAGGAGCTATTACAATATTATTAACAGATCGAAATTTTAATACAGCATTCTTTGACCCTGCTGGAGGAGGTGATCCTATTTTATATCAACATTTATTTTGA
>Nm1.1
GATATTGGAACACTATACTTTATATTTGGAATCTGATCAGGAATAGTAGGTACTTCACTAAGATGAATTATTCGAATTGAACTAGGTCAACCAGGATCATTCATCGGCGATGATCAAATTTATAATGTAGTAGTAACAGCCCATGCCTTCATTATAATTTTCTTCATAGTTATACCTATTATAATTGGGGGATTTGGAAATTGATTAGTACCTTTAATAATTGGAGCACCAGATATAGCATTCCCTCGAATAAATAATATAAGATTTTGATTACTACCCCCTTCATTAACGTTACTTTTATCAAGTAGAATTGCAGAAAATGGAGCAGGAACAGGATGAACAGTATACCCTCCCCTATCAACAAACATCTCCCATAGAGGAGCATCAGTAGACCTAGCCATCTTTTCATTACACCTAGCCGGTGTATCATCAATTCTAGGAGCTGTAAATTTTATTTCAACAATTATTAACATACGAGCAACAGGAATAACTCCTGATCGAATACCACTATTTGTATGATCCGTAGGTATTACTGCCCTACTCCTACTGTTATCATTACCAGTATTAGCAGGAGCTATTACTATATTATTAACAGATCGTAACTTCAATACATCATTCTTTGACCCCGCAGGAGGAGGAGACCCCATCCTATATCAGCACCTATTTTGA
>Nm1.2
GATATTGGAACACTATACTTTATATTTGGAATCTGATCAGGAATAATAGGTACTTCACTAAGATGAATTATTCGAATTGAACTAGGTCAACCAGGATCATTCATTGGCGATGATCAAATTTATAATGTAGTAGTAACAGCCCATGCCTTCATTATAATTTTCTTCATAGTTATACCTATTATAATTGGGGGATTTGGAAATTGATTAGTACCTTTAATAATTGGAGCACCAGATATAGCATTCCCTCGAATGAATAATATAAGATTTTGATTACTACCCCCTTCATTAACGTTACTTTTATCAAGTAGAATTGCAGAAAATGGAGCAGGAACAGGATGAACAGTATACCCTCCCCTATCAACAAACATCTCCCATAGAGGAGCATCAGTAGACCTAGCCATCTTTTCATTACACCTAGCCGGTGTATCATCAATTCTAGGAGCTGTAAATTTTATTTCAACAATTATTAACATACGAGCAACAGGAATAACTCCTGATCGAATACCACTATTTGTATGATCCGTAGGTATTACTGCCCTACTCCTACTGTTATCATTACCAGTATTAGCAGGAGCTATTACTATATTATTAACAGATCGTAATTTCAATACATCATTCTTTGACCCCGCAGGAGGAGGAGACCCCATCCTATATCAGCACCTATTTTGA
>Nm1.3
GATATTGGAACACTATACTTTATATTTGGAATCTGATCAGGAATAGTAGGTACTTCACTAAGATGAATTATTCGAATTGAACTAGGTCAACCAGGATCATTCATCGGCGATGATCAAATTTATAATGTAGTAGTAACAGCCCATGCCTTCATTATAATTTTCTTCATAGTTATACCTATTATAATTGGGGGATTTGGAAATTGATTAGTACCTTTAATAATTGGAGCACCAGATATAGCATTCCCTCGAATAAATAATATAAGATTTTGATTACTACCCCCTTCATTAACGTTACTTTTATCAAGTAGAATTGCAGAAAATGGAGCAGGAACAGGATGAACAGTATACCCTCCCCTATCAACAAACATCTCCCATAGAGGAGCATCAGTAGACCTAGCCATCTTTTCATTACACCTAGCCGGTGTATCATCAATTCTAGGAGCTGTAAATTTTATTTCAACAATTATTAACATACGAGCAACAGGAATAACTCCTGATCGAATACCACTATTTGTATGATCCGTAGGTATTACTGCCCTACTCCTACTGTTATCATTACCAGTATTAGCAGGAGCTATTACTATATTATTAACAGATCGTAACTTCAATACATCATTCTTTGACCCCGCAGGAGGAGGAGACCCCATCCTATATCAGCACCTATTTTGA
>Nm1.4
GATATTGGAACACTATACTTTATATTTGGAATCTGATCAGGAATAGTAGGTACTTCACTAAGATGAATTATTCGAATTGAACTAGGTCAACCAGGATCATTCATTGGCGATGATCAAATTTATAATGTAGTAGTAACAGCCCATGCCTTCATTATAATTTTCTTCATAGTTATACCTATTATAATTGGGGGATTTGGAAATTGATTAGTACCTTTAATAATTGGAGCACCAGATATAGCATTCCCTCGAATAAATAATATAAGATTTTGATTACTACCCCCTTCATTAACGTTACTTTTATCAAGTAGAATTGCAGAAAATGGAGCAGGAACAGGATGAACAGTATACCCTCCCCTATCAACAAACATCTCCCATAGAGGAGCATCAGTAGACCTAGCCATCTTTTCATTACACCTAGCCGGTGTATCATCAATTCTAGGAGCTGTAAATTTTATTTCAACAATTATTAACATACGAGCAACAGGAATAACTCCTGATCGAATACCACTATTTGTATGATCCGTAGGTATTACTGCCCTACTCCTACTGTTATCATTACCAGTATTAGCAGGAGCTATTACTATATTATTAACAGATCGTAACTTCAATACATCATTCTTTGACCCCGCAGGAGGAGGAGACCCCATCCTATATCAGCACCTATTTTGA
>Nm2.1
GATATTGGAACACTATACTTTATGTTCGGTATTTGATCAGGAATAATCGGAACCTCACTCAGATGAATTATTCGAATTGAACTAGGGCAACCAGGATCATTTATTGGAGATGATCAAATCTATAACGTAGTAGTAACAGCTCATGCCTTCATCATAATTTTCTTTATAGTTATACCAATCATAATTGGAGGATTTGGAAACTGACTAGTACCCTTAATAATTGGCGCACCAGACATAGCATTCCCCCGAATAAATAACATAAGATTTTGATTACTACCTCCCTCATTAACATTACTTTTATCAAGAAGAATTGCAGAAAATGGAGCAGGAACAGGATGAACAGTATATCCACCTTTATCAACTAATATTTCCCATAGAGGGGCATCAGTTGACTTGGCCATCTTCTCATTACATTTAGCTGGTGTATCATCAATTCTAGGAGCAGTAAATTTTATCTCAACTATTATTAATATACGAGCAACAGGTATAACACCAGACCGAATACCCCTATTTGTATGATCCGTAGGTATTACTGCCCTATTATTATTATTATCATTACCAGTATTGGCAGGAGCTATTACCATACTATTAACAGACCGTAATTTTAATACCTCATTCTTTGATCCAGCTGGAGGGGGAGACCCCATTCTATACCAACACTTATTTTGA
>NmL.1
GATATTGGAACACTATACTTTATGTTCGGTATTTGATCAGGAATAATCGGAACCTCACTCAGATGAATTATTCGAATTGAACTAGGACAACCAGGATCATTTATTGGAGATGATCAAATCTATAACGTAGTAGTAACAGCTCATGCCTTCATCATAATTTTCTTTATAGTTATACCAATCATAATTGGAGGATTTGGAAACTGACTAGTACCCTTAATAATTGGCGCACCAGACATAGCATTCCCCCGAATAAATAACATAAGATTTTGATTACTACCTCCCTCATTAACATTACTTTTATCAAGAAGAATTGCAGAAAATGGAGCAGGAACAGGATGAACAGTATATCCACCTTTATCAACTAATATTTCCCATAGAGGGGCATCAGTTGACTTGGCCATCTTCTCATTACATTTAGCTGGTGTATCATCAATTCTAGGAGCAGTAAATTTTATCTCAACTATTATTAATATACGAGCAACAGGTATAACACCAGACCGAATACCCCTATTTGTATGATCCGTAGGTATTACTGCCCTATTATTATTATTATCATTACCAGTATTGGCAGGAGCTATTACCATACTATTAACAGACCGTAATTTTAATACCTCATTCTTTGATCCAGCTGGAGGGGGAGACCCCATTCTATACCAACACTTATTTTGA
>NmL.2
GATATTGGAACACTATACTTTATGTTCGGTATTTGATCAGGAATAATCGGAACCTCACTCAGATGAATTATTCGAATTGAACTAGGACAACCAGGATCATTTATTGGAGATGATCAAATCTATAACGTAGTAGTAACAGCTCATGCCTTCATCATAATTTTCTTTATAGTTATACCAATCATAATTGGAGGATTTGGAAACTGACTAGTACCCTTAATAATTGGCGCACCAGACATAGCATTCCCCCGAATAAATAACATAAGATTTTGATTACTACCTCCCTCATTAACATTACTTTTATCAAGAAGAATTGCAGAAAATGGAGCAGGAACAGGATGAACAGTATATCCACCTTTATCAACTAATATTTCCCATAGAGGGGCATCAGTTGACTTGGCCATCTTCTCATTACATTTAGCTGGTGTATCATCAATTCTAGGAGCAGTAAATTTTATCTCAACTATTATTAATATACGAGCAACAGGTATAACACCAGACCGAATACCCCTATTTGTATGATCCGTAGGTATTACTGCCCTATTATTATTATTATCATTACCAGTATTGGCAGGAGCTATTACCATACTATTAACAGACCGTAATTTTAATACCTCATTCTTTGATCCAGCTGGAGGGGGAGACCCCATTCTATACCAACACTTATTTTGA
>NmL.3
GATATTGGAACACTATACTTTATGTTCGGTATTTGATCAGGAATAATCGGAACCTCACTCAGATGAATTATTCGAATTGAACTAGGACAACCAGGATCATTTATTGGAGATGATCAAATCTATAACGTAGTAGTAACAGCTCATGCCTTCATCATAATTTTCTTTATAGTTATACCAATCATAATTGGAGGATTTGGAAACTGACTAGTACCCTTAATAATTGGCGCACCAGACATAGCATTCCCCCGAATAAATAACATAAGATTTTGATTACTGCCTCCCTCATTAACATTACTTTTATCAAGAAGAATTGCAGAAAATGGAGCAGGAACAGGATGAACAGTATATCCACCTTTATCAACTAATATTTCCCATAGAGGGGCATCAGTTGACTTGGCCATCTTCTCATTACATTTAGCTGGTGTATCATCAATTCTAGGAGCAGTAAATTTTATCTCAACTATTATTAATATACGAGCAACAGGTATAACACCAGACCGAATACCCCTATTTGTATGATCCGTAGGTATTACTGCCCTATTATTATTATTATCATTACCAGTATTGGCAGGAGCTATTACCATATTATTAACAGACCGTAATTTTAATACCTCATTCTTTGATCCAGCTGGAGGGGGGGACCCCATTCTATACCAACACTTATTTTGA
>NmL.4
GATATTGGAACACTATACTTTATATTTGGAATCTGATCAGGAATAGTAGGTACTTCACTAAGATGAATTATTCGAATTGAACTAGGTCAACCAGGATCATTCATTGGCGATGATCAAATTTATAATGTAGTAGTAACAGCCCATGCCTTCATTATAATTTTCTTCATAGTTATACCTATTATAATTGGGGGATTTGGAAATTGATTAGTACCTTTAATAATTGGAGCACCAGATATAGCATTCCCTCGAATAAATAATATAAGATTTTGATTACTACCCCCTTCATTAACGTTACTTTTATCAAGTAGAATTGCAGAAAATGGAGCAGGAACAGGATGAACAGTATACCCTCCCCTATCAACAAACATCTCCCATAGAGGAGCATCAGTAGACCTAGCCATCTTTTCATTACACCTAGCCGGTGTATCATCAATTCTAGGAGCTGTAAATTTTATTTCAACAATTATTAACATACGAGCAACAGGAATAACTCCTGATCGAATACCACTATTTGTATGATCCGTAGGTATTACTGCCCTACTCCTACTGTTATCATTACCAGTATTAGCAGGAGCTATTACTATATTATTAACAGATCGTAACTTCAATACATCATTCTTTGACCCCGCAGGAGGAGGAGACCCCATCCTATATCAGCACCTATTTTGA
>No1.1
GATATTGGTACACTTTACTTCGTATTTGGAATCTGATCTGGAATAGTAGGAACATCCTTAAGATGATTAATTCGAATTGAACTAGGACAACCAGGATCATTTATTGGAGATGACCAAATCTACAACGTAATCGTAACAGCGCATGCATTTATTATAATTTTCTTTATAGTTATACCTATTATAATCGGAGGATTTGGAAATTGATTAGTACCATTAATAATTGGAGCACCAGACATAGCATTCCCTCGAATAAATAATATAAGATTCTGATTATTACCACCATCAATTACTCTTCTTTTAAGTAGAAGAATCGTTGATAACGGAGCAGGTACAGGATGAACTGTATATCCCCCACTATCTAGTAATGTAGCACATGCAGGAGCATCAGTAGACTTAGCAATCTTCTCACTACATTTAGCAGGTGTATCATCAATCTTAGGGGCAGTAAATTTCATTTCAACTGTAATTAATATACGGGCATCAGGAATAAAACCTGAACGAATACCATTATTTGTATGATCAGTAAGAATTACTGCACTATTATTATTATTATCCTTACCTGTACTTGCAGGGGCAATCACAATATTATTAACAGATCGAAACCTGAACACCTCTTTTTTTGATCCAGCAGGAGGAGGGGATCCAATCCTATATCAACACCTTTTTTGA
>No1.2
GATATTGGTACACTTTACTTCGTATTTGGAATCTGATCTGGAATAGTAGGAACATCCTTAAGATGATTAATTCGAATTGAACTAGGACAACCAGGATCATTTATTGGAGATGACCAAATCTACAACGTAATCGTAACAGCGCATGCATTTATTATAATTTTCTTTATAGTTATACCTATTATAATCGGAGGATTTGGAAATTGATTAGTACCATTAATAATTGGAGCACCAGACATAGCATTCCCTCGAATAAATAATATAAGATTCTGATTATTACCACCATCAATTACTCTTCTTTTAAGTAGAAGAATCGTTGATAACGGAGCAGGTACAGGATGAACTGTATATCCCCCACTATCTAGTAATGTAGCACATGCAGGAGCATCAGTAGACTTAGCAATCTTCTCACTACATTTAGCAGGTGTATCATCAATCTTAGGAGCAGTAAATTTCATTTCAACTGTAATTAATATACGGGCATCAGGAATAAAACCTGAACGAATACCATTATTTGTATGATCAGTAAGAATTACTGCACTATTATTATTATTATCCTTACCTGTACTTGCAGGGGCAATCACAATATTATTAACAGATCGAAACCTGAACACCTCTTTTTTTGATCCAGCAGGAGGAGGGGATCCAATCCTATATCAACACCTTTTTTGA
>No1.3
GATATTGGTACACTTTACTTCGTATTTGGAATCTGATCTGGAATAGTAGGAACATCCTTAAGATGATTAATTCGAATTGAACTAGGACAACCAGGATCATTTATTGGAGATGACCAAATCTACAACGTAATCGTAACAGCGCATGCATTTATTATAATTTTCTTTATAGTTATACCTATTATAATCGGAGGATTTGGAAATTGATTAGTACCATTAATAATTGGAGCACCAGACATAGCATTCCCTCGAATAAATAATATAAGATTCTGATTATTACCACCATCAATTACTCTTCTTTTAAGTAGAAGAATCGTTGATAACGGAGCAGGTACAGGATGAACTGTATATCCCCCACTATCTAGTAATGTAGCACATGCAGGAGCATCAGTAGACTTAGCAATCTTCTCACTACATTTAGCAGGTGTATCATCAATCTTAGGGGCAGTAAATTTCATTTCAACTGTAATTAATATACGGGCATCAGGAATAAAACCTGAACGAATACCATTATTTGTATGATCAGTAAGAATTACTGCACTATTATTATTATTATCCTTACCTGTACTTGCAGGGGCAATCACAATATTATTAACAGATCGAAACCTGAACACCTCTTTTTTTGATCCAGCAGGAGGAGGGGATCCAATCCTATATCAACACCTTTTTTGA
>No1.4
GATATTGGTACACTTTACTTCGTATTTGGAATCTGATCTGGAATAGTAGGAACATCCTTAAGATGATTAATTCGAATTGAACTAGGACAACCAGGATCATTTATTGGAGATGACCAAATCTACAACGTAATCGTAACAGCGCATGCATTTATTATAATTTTCTTTATAGTTATACCTATTATAATCGGAGGATTTGGAAATTGATTAGTACCATTAATAATTGGAGCACCAGACATAGCATTCCCTCGAATAAATAATATAAGATTCTGATTATTACCACCATCAATTACTCTTCTTTTAAGTAGAAGAATCGTTGATAACGGAGCAGGTACAGGATGAACTGTATATCCCCCACTATCTAGTAATGTAGCACATGCAGGAGCATCAGTAGACTTAGCAATCTTCTCACTACATTTAGCAGGTGTATCATCAATCTTAGGGGCAGTAAATTTCATTTCAACTGTAATTAATATACGGGCATCAGGAATAAAACCTGAACGAATACCATTATTTGTATGATCAGTAAGAATTACTGCACTATTATTATTATTATCCTTACCTGTACTTGCAGGGGCAATCACAATATTATTAACAGATCGAAACCTGAACACCTCTTTTTTTGATCCAGCAGGAGGAGGGGATCCAATCCTATATCAACACCTTTTTTGA
>No2.1
GATATTGGAACACTTTACTTCGTATTCGGAATTTGATCAGGAATGGTAGGAACATCTTTAAGATGATTAATTCGAATTGAATTAGGACAACCAGGTTCATTCATTGGTGACGACCAAATCTACAATGTAATTGTAACAGCACACGCATTCATTATAATTTTCTTTATAGTTATACCAATTATAATTGGAGGATTTGGAAACTGACTAGTACCATTAATAATTGGAGCACCTGATATAGCATTCCCCCGAATAAATAATATAAGATTCTGGTTATTACCTCCATCAATTACTCTACTTCTAAGTAGAAGAATTGTAGATAATGGAGCAGGAACTGGGTGAACAGTATATCCTCCTTTATCCAGAAATGTAGCACATGCTGGAGCATCTGTAGATTTAGCAATCTTTTCATTACACTTAGCAGGTGTATCATCAATTCTAGGAGCAGTAAACTTCATTTCAACAGTAATTAATATACGAGCAACAGGTATAAAACCTGAACGAATACCCTTATTCGTATGATCTGTAAGAATCACTGCACTATTATTATTATTATCCCTACCAGTATTAGCTGGTGCAATCACAATACTGTTAACTGATCGAAACTTAAACACATCTTTCTTTGACCCAGCAGGGGGTGGGGATCCAATCCTATATCAACACTTATTCTGA
>No2.2
GATATTGGAACACTTTACTTCGTATTCGGAATTTGATCAGGAATAGTAGGAACATCTTTAAGATGATTAATTCGAATTGAATTAGGACAACCAGGTTCATTCATTGGTGACGACCAAATCTACAATGTAATTGTAACAGCACACGCATTCATTATAATTTTCTTTATAGTTATACCAATTATAATTGGAGGATTTGGAAACTGACTAGTACCATTAATAATTGGAGCACCTGATATAGCATTCCCCCGAATAAATAATATAAGATTCTGGTTATTACCTCCATCAATTACTCTACTTCTAAGTAGAAGAATTGTAGATAATGGAGCAGGAACTGGGTGAACAGTATATCCTCCTTTATCCAGAAATGTAGCACATGCTGGAGCATCTGTAGATTTAGCAATCTTTTCATTACACTTAGCAGGTGTATCATCAATTCTAGGAGCAGTAAACTTCATTTCAACAGTAATTAATATACGAGCAACAGGTATAAAACCTGAACGAATACCCTTATTCGTATGATCTGTAAGAATCACTGCACTATTATTATTATTATCCCTACCAGTATTAGCTGGTGCAATCACAATACTGTTAACTGATCGAAACTTAAACACATCTTTCTTTGACCCAGCAGGGGGTGGGGATCCAATCCTATATCAACACTTATTCTGA
>No2.4
GATATTGGAACACTTTACTTCGTATTCGGAATTTGATCAGGAATAGTAGGAACATCTTTAAGATGATTAATTCGAATTGAATTAGGACAACCAGGTTCATTCATTGGTGACGACCAAATCTACAATGTAATTGTAACAGCACACGCATTCATTATAATTTTCTTTATAGTTATACCAATTATAATTGGAGGATTTGGAAACTGACTAGTACCATTAATAATTGGAGCACCTGATATAGCATTCCCCCGAATAAATAATATAAGATTCTGGTTATTACCTCCATCAATTACTCTACTTCTAAGTAGAAGAATTGTAGATAATGGAGCAGGAACTGGGTGAACAGTATATCCTCCTTTATCCAGAAATGTAGCACATGCTGGAGCATCTGTAGATTTAGCAATCTTTTCATTACACTTAGCAGGTGTATCATCAATTCTAGGAGCAGTAAACTTCATTTCAACAGTAATTAATATACGAGCAACAGGTATAAAACCTGAACGAATACCCTTATTCGTATGATCTGTAAGAATCACTGCACTATTATTATTATTATCCCTACCAGTATTAGCTGGTGCAATCACAATACTGTTAACTGATCGAAACTTAAACACATCTTTCTTTGACCCAGCAGGGGGTGGGGATCCAATCCTATATCAACACTTATTCTGA
>No3.1
GATATTGGAACTTTATATTTTGTATTTGGAATCTGATCAGGAATAGTAGGTACATCATTAAGATGACTAATTCGAATTGAACTAGGACAACCTGGATCATTTATTGGAGACGACCAAATCTATAATGTTATTGTAACAGCACACGCATTCATTATAATTTTCTTTATAGTTATACCTATTATAATTGGAGGATTTGGAAATTGACTTGTACCATTAATAATTGGAGCACCAGACATAGCATTCCCCCGAATAAATAATATAAGATTCTGATTATTACCACCATCAATTACACTACTATTAAGTAGTAGTATTGTAGATAATGGATCAGGAACAGGATGAACTGTTTATCCACCCTTATCAAGAAATGTAGCACACGCTGGAGCATCAGTAGACTTAGCAATTTTCTCATTACACTTAGCAGGTGTATCATCAATTCTAGGAGCAGTAAACTTCATCTCAACAGTAATTAATATACGAGCAACAGGAATAAAGCCTGAACGAATACCTCTATTCGTATGATCAGTAAGAATCACTGCCCTATTACTTTTATTATCCTTACCTGTACTAGCAGGAGCTATTACAATATTATTAACAGATCGAAATCTGAATACATCTTTCTTTGATCCAGCAGGTGGAGGGGATCCAATCCTATATCAACACCTATTTTGA
>No3.4
GATATTGGAACTTTATATTTCGTATTTGGAATCTGATCAGGAATAGTAGGTACATCATTAAGATGACTAATTCGAATTGAACTAGGACAACCTGGATCATTTATTGGAGACGACCAAATCTATAATGTTATTGTAACAGCACACGCATTCATTATAATTTTCTTTATAGTTATACCTATTATAATTGGAGGATTTGGAAATTGACTTGTACCATTAATAATTGGAGCACCAGACATAGCATTCCCCCGAATAAATAATATAAGATTCTGATTATTACCACCATCAATTACACTACTATTAAGTAGTAGTATTGTAGATAATGGAGCAGGAACAGGATGAACTGTTTACCCACCCTTATCAAGAAATGTAGCACACGCTGGAGCATCAGTAGACTTAGCAATTTTCTCATTACACTTAGCAGGTGTATCATCAATTCTAGGAGCAGTAAACTTCATCTCAACAGTAATTAATATACGAGCAACAGGAATAAAGCCTGAACGAATACCTCTATTCGTATGATCAGTAAGAATCACTGCCCTATTACTTTTATTATCCTTACCTGTACTAGCAGGAGCTATTACAATATTATTAACAGATCGAAATCTGAATACATCTTTCTTTGATCCAGCAGGTGGAGGGGATCCAATCCTATATCAACACCTATTTTGA
>No4.1
GATATTGGAACACTATACTTTCTATTTGGAATCTGATCGGGTATAGTTGGTACATCATTAAGATGGTTAATCCGAATTGAATTAGGACAACCAGGATCATTCATTGGAGATGATCAAATTTATAACGTAATTGTGACAGCACATGCATTTATCATAATTTTCTTCATAGTTATACCTATTATAATTGGGGGATTTGGAAATTGATTAGTACCATTAATAATTGGAGCACCAGATATAGCATTCCCTCGAATAAATAATATAAGATTTTGATTACTACCACCATCAATTACATTGCTATTAAGTAGAAGAATTGTTGATAACGGGGCAGGAACAGGATGAACAGTTTATCCTCCACTATCTAGAAATGTAGCTCACGCAGGAGCGTCCGTAGATCTAGCAATCTTCTCATTACATTTAGCAGGTGTATCATCAATCCTAGGAGCAGTAAATTTTATTTCAACAGTAATTAATATACGAGCAACAGGAATAAAACCTGAACGAATACCACTATTCGTATGATCAGTAAGAATTACTGCACTACTACTTCTATTATCATTACCAGTACTAGCTGGAGCTATTACAATACTACTAACAGACCGTAACCTAAATACATCATTCTTTGATCCAGCAGGAGGTGGAGATCCAATCCTTTATCAACACCTATTTTGA
>No4.2
GATATTGGAACACTATACTTTCTATTTGGAATCTGATCGGGTATAGTTGGTACATCATTAAGATGGTTAATCCGAATTGAATTAGGACAACCAGGATCATTCATTGGAGATGATCAAATTTATAACGTAATTGTGACAGCACATGCATTTATCATAATTTTCTTCATAGTTATACCTATTATAATTGGGGGATTTGGAAATTGATTAGTACCATTAATAATTGGAGCACCAGATATAGCATTCCCTCGAATAAATAATATAAGATTTTGATTACTACCACCATCAATTACATTGCTATTAAGTAGAAGAATTGTTGATAACGGGGCAGGAACAGGATGAACAGTTTATCCTCCACTATCTAGAAATGTAGCTCACGCAGGAGCGTCCGTAGATCTAGCAATCTTCTCATTACATTTAGCAGGTGTATCATCAATCCTAGGAGCAGTAAATTTTATTTCAACAGTAATTAATATACGAGCAACAGGAATAAAACCTGAACGAATACCACTATTCGTATGATCAGTAAGAATTACTGCGCTACTACTTCTATTATCATTACCAGTACTAGCTGGAGCTATTACAATACTACTAACAGACCGTAACCTAAATACATCATTCTTCGATCCAGCAGGAGGTGGAGATCCAATCCTTTATCAACACCTATTTTGA
>No6.1
GATATTGGAACCCTATATTTCATTTTTGGAATATGATCAGGAATAGTAGGGACATCATTAAGATGATTAATTCGAATTGAATTAGGACAACCAGGATCATTTATTGGAGATGACCAAATTTATAATGTAATTGTAACAGCACACGCATTCATTATAATTTTCTTTATAGTTATGCCAATTATAATTGGTGGATTTGGAAACTGATTAGTACCATTAATAATTGGTGCACCAGATATAGCATTCCCACGAATAAATAATATAAGATTTTGATTATTACCACCATCAATTACATTACTATTAGCAAGATCAATTGTAGATAATGGAGCAGGAACAGGATGAACAGTCTACCCACCACTATCAAGAAATTTAGCGCATGCAGGAGCATCAGTAGATCTAGCCATTTTTTCACTTCATTTAGCAGGTGTATCATCAATTCTTGGAGCAGTAAATTTTATTTCAACCATTATTAATATACGATCAACAGGAATAAGACCTGAACGAATACCACTATTTGTATGATCTGTAGGAATCACAGCACTATTATTATTGTTATCACTACCAGTATTAGCAGGAGCTATTACAATATTATTGACAGACCGAAACATTAACACATCATTCTTCGACCCAGCTGGAGGGGGAGACCCAATCTTATATCAACATTTATTTTGA
>No6.3
GATATTGGAACCCTATATTTCATTTTTGGAATATGATCAGGAATAGTAGGGACATCATTAAGATGATTAATTCGAATTGAATTAGGACAACCAGGATCATTTATTGGAGATGACCAAATTTATAATGTAATTGTAACAGCACACGCATTCATTATAATTTTCTTTATAGTTATGCCAATTATAATTGGTGGATTTGGAAACTGATTAGTACCATTAATAATTGGTGCACCAGATATAGCATTCCCACGAATAAATAATATAAGATTTTGATTATTACCACCATCAATTACATTACTATTAGCAAGATCAATTGTAGATAATGGAGCAGGAACAGGATGAACAGTCTACCCACCACTATCAAGAAATTTAGCGCATGCAGGAGCATCAGTAGATCTAGCCATTTTTTCACTTCATTTAGCAGGTGTATCATCAATTCTTGGAGCAGTAAATTTTATTTCAACCATTATTAATATACGATCAACAGGAATAAGACCTGAACGAATACCACTATTTGTATGATCTGTAGGAATCACAGCACTATTATTATTGTTATCACTACCAGTATTAGCAGGAGCTATTACAATATTATTGACAGACCGAAACATTAACACATCATTCTTCGACCCAGCTGGAGGGGGAGACCCAATCTTATATCAACATTTATTTTGA
>No6.4
GATATTGGAACCCTATATTTCATTTTTGGAATATGATCAGGAATAGTAGGGACATCATTAAGATGATTAATTCGAATTGAATTAGGACAACCAGGATCATTTATTGGAGATGACCAAATTTATAATGTAATTGTAACAGCACACGCATTCATTATAATTTTCTTTATAGTTATGCCAATTATAATTGGTGGATTTGGAAACTGATTAGTACCATTAATAATTGGTGCACCAGATATAGCATTCCCACGAATAAATAATATAAGATTTTGATTATTACCACCATCAATTACATTACTATTAGCAAGATCAATTGTAGATAATGGAGCAGGAACAGGATGAACAGTCTACCCACCACTATCAAGAAATTTAGCGCATGCAGGAGCATCAGTAGATCTAGCCATTTTTTCACTTCATTTAGCAGGTGTATCATCAATTCTTGGAGCAGTAAATTTTATTTCAACCATTATTAATATACGATCAACAGGAATAAGACCTGAACGAATACCACTATTTGTATGATCTGTAGGAATCACAGCACTATTATTATTGTTATCACTACCAGTATTAGCAGGAGCTATTACAATATTATTGACAGACCGAAACATTAACACATCATTCTTCGACCCAGCTGGAGGGGGAGACCCAATCTTATATCAACATTTATTTTGA
>No7.1
GATATTGGAACCCTATATTTCATTTTTGGAATATGATCAGGAATAGTAGGGACATCATTAAGATGATTAATTCGAATTGAATTAGGACAACCAGGATCATTTATTGGAGATGACCAAATTTATAATGTAATTGTAACAGCACACGCATTCATTATAATTTTCTTTATAGTTATGCCAATTATAATTGGTGGATTTGGAAACTGATTAGTACCATTAATAATTGGTGCACCAGATATAGCATTCCCACGAATAAATAATATAAGATTTTGATTATTACCACCATCAATTACATTACTATTAGCAAGATCAATTGTAGACAATGGAGCAGGAACAGGATGAACAGTCTACCCACCACTATCAAGAAATTTAGCGCATGCAGGAGCATCAGTAGATCTAGCCATTTTTTCACTTCATTTAGCAGGTGTATCATCAATTCTTGGAGCAGTAAATTTTATTTCAACCATTATTAATATACGATCAACAGGAATAAGACCTGAACGAATACCACTATTTGTATGATCTGTAGGAATCACAGCACTATTATTATTGTTATCACTACCAGTATTAGCAGGAGCTATTACAATATTATTGACAGACCGAAACATTAACACATCATTCTTCGACCCAGCTGGAGGGGGAGACCCAATCTTATATCAACATTTATTTTGA
>No8.2
GATATTGGAACTTTATATTTTATTTTTGGAATTTGATCAGGAATAGTAGGAACATCCCTAAGATGGTTAATTCGAATTGAACTAGGGCAACCAGGATCATTTATTGGAAATGACCAAATTTATAATGTAATCGTAACAGCACACGCATTTATTATAATTTTCTTCATAGTTATACCAGTAATAATTGGTGGATTCGGAAACTGATTAGTACCTTTAATAATTGGAGCACCAGATATAGCATTCCCACGAATAAATAATATAAGATTCTGGCTATTGCCCCCCGCAATTACACTATTGTTAGCAAGATCAGCCGTAGATAATGGAGCCGGAACAGGATGAACAGTTTACCCGCCATTATCAAGAAATATAGGACATAGAGGAGCATCAGTAGATATAGCAATCTTCTCCTTACACTTAGCAGGTGTATCATCAATTTTAGGAGCAGTAAATTTCATCTCAACAATTATTAATATACGATCCACAGGTATAACTCCTGAACGAATACCATTATTCGTTTGATCAGTAGGAATTACTGCAATCCTACTATTATTATCATTACCAGTATTAGCTGGTGCAATTACAATATTATTAACAGACCGAAATATTAATACATCATTCTTCGACCCGGCGGGAGGGGGGGACCCTATTCTTTATCAACACTTATTTTGA
>No8.3
GATATTGGAACTTTATATTTTATTTTTGGAATTTGATCAGGAATAGTAGGAACATCCCTAAGATGGTTAATTCGAATTGAACTAGGGCAACCAGGATCATTTATTGGAAATGACCAAATTTATAATGTAATCGTAACAGCACACGCATTTATTATAATTTTCTTCATAGTTATACCAGTAATAATTGGTGGATTCGGAAACTGACTAGTACCTTTAATAATTGGAGCACCAGATATAGCATTCCCACGAATAAATAATATAAGATTCTGGCTATTGCCCCCCGCAATTACACTATTGTTAGCAAGATCAGCCGTAGATAATGGAGCCGGAACAGGATGAACAGTTTACCCGCCATTATCAAGAAATATAGGACATAGAGGAGCATCAGTAGATATAGCAATCTTCTCCTTACACTTAGCAGGTGTATCATCAATTTTAGGAGCAGTAAATTTCATCTCAACAATTATTAATATACGATCCACAGGTATAACTCCTGAACGAATACCATTATTCGTTTGATCAGTAGGAATTACTGCAATCCTACTATTATTATCATTACCAGTATTAGCTGGTGCAATTACAATATTATTAACAGACCGAAATATTAATACATCATTCTTCGACCCGGCGGGAGGGGGGGACCCTATTCTTTATCAACACTTATTTTGA
>No8.4
GATATTGGAACTTTATATTTTATTTTTGGAATTTGATCAGGAATAGTAGGAACATCCCTAAGATGGTTAATTCGAATTGAACTAGGGCAACCAGGATCATTTATTGGAAATGACCAAATTTATAATGTAATCGTAACAGCACACGCATTTATTATAATTTTCTTCATAGTTATACCAGTAATAATTGGTGGATTCGGAAACTGATTAGTACCTTTAATAATTGGAGCACCAGATATAGCATTCCCACGAATAAATAATATAAGATTCTGGCTATTGCCCCCCGCAATTACACTATTGTTAGCAAGATCAGCCGTAGATAATGGAGCCGGAACAGGATGAACAGTTTACCCGCCATTATCAAGAAATATAGGACATAGAGGAGCATCAGTAGATATAGCAATCTTCTCCTTACACTTAGCAGGTGTATCATCAATTTTAGGAGCAGTAAATTTCATCTCAACAATTATTAATATACGATCCACAGGTATAACTCCTGAACGAATACCATTATTCGTTTGATCAGTAGGAATTACTGCAATCCTACTATTATTATCATTACCAGTATTAGCTGGTGCAATTACAATATTATTAACAGACCGAAATATTAATACATCATTCTTCGACCCGGCGGGAGGGGGGGACCCTATTCTTTATCAACACTTATTTTGA
>No9.1
GATATTGGAACATTATATTTTATTTTTGGAATTTGATCAGGAATAATTGGAATATCATTAAGATGATTAATTCGAATTGAACTTGGACAACCAGGATCCTTTATTGGAGATGACCAAATTTATAATGTAATTGTTACAGCACATGCATTTATTATAATTTTCTTTATAGTTATACCAATTATAATTGGGGGATTTGGTAATTGATTAGTACCTTTAATAATTGGAGCACCAGATATAGCATTTCCCCGAATAAATAATATAAGATTTTGATTACTACCACCTGCACTTACATTATTATTAACTAGATCAATTGTAGATAACGGAGCAGGAACAGGATGAACTGTTTATCCGCCACTATCAAGAAATATTGCACATGGAGGGGCATCAGTAGACTTAGCAATCTTTTCATTACATTTAGCAGGAGTATCATCAATTTTAGGAGCCGTAAATTTCATTTCAACAATTATTAATATACGATCAACAGGAATATCCCCTGAACGAATACCACTATTCGTATGATCGGTAGGAATTACTGCACTATTACTTTTATTATCCTTACCAGTATTAGCTGGAGCTATTACTATATTATTAACAGATCGAAACTTAAATACTTCATTTTTTGATCCTGCAGGAGGAGGAGATCCTATTTTATATCAACATTTATTTTGA
>No9.2
GATATTGGAACATTATATTTTATTTTTGGAATTTGATCAGGAATAATTGGAATATCATTAAGATGATTAATTCGAATTGAACTTGGACAACCAGGATCCTTTATTGGAGATGACCAAATTTATAATGTAATTGTTACAGCACATGCATTTATTATAATTTTCTTTATAGTTATACCAATTATAATTGGGGGATTTGGTAATTGATTAGTACCTTTAATAATTGGAGCACCAGATATAGCATTTCCCCGAATAAATAATATAAGATTTTGATTACTACCACCTGCACTTACATTATTATTAACTAGATCAATTGTAGATAACGGAGCAGGAACAGGATGAACTGTTTATCCGCCACTATCAAGAAATATTGCACATGGAGGGGCATCAGTAGACTTAGCAATCTTTTCATTACATTTAGCAGGAGTATCATCAATTTTAGGAGCCGTAAATTTCATTTCAACAATTATTAATATACGATCAACAGGAATATCCCCTGAACGAATACCACTATTCGTATGATCGGTAGGAATTACTGCACTATTACTTTTATTATCCTTACCAGTATTAGCTGGAGCTATTACTATATTATTAACAGATCGAAACTTAAATACTTCATTTTTTGATCCTGCAGGAGGAGGAGATCCTATTTTATATCAACATTTATTTTGA
>No9.3
GATATTGGAACATTATATTTTATTTTTGGAATTTGATCAGGAATAATTGGAATATCATTAAGATGATTAATTCGAATTGAACTTGGACAACCAGGATCCTTTATTGGAGATGACCAAATTTATAATGTAATTGTTACAGCACATGCATTTATTATAATTTTCTTTATAGTTATACCAATTATAATTGGGGGATTTGGTAATTGATTAGTACCTTTAATAATTGGAGCACCAGATATAGCATTTCCCCGAATAAATAATATAAGATTTTGATTACTACCACCTGCACTTACATTATTATTAACTAGATCAATTGTAGATAACGGAGCAGGAACAGGATGAACTGTTTATCCGCCACTATCAAGAAATATTGCACATGGAGGGGCATCAGTAGACTTAGCAATCTTTTCATTACATTTAGCAGGAGTATCATCAATTTTAGGAGCCGTAAATTTCATTTCAACAATTATTAATATACGATCAACAGGAATATCCCCTGAACGAATACCACTATTCGTATGATCGGTAGGAATTACTGCACTATTACTTTTATTATCCTTACCAGTATTAGCTGGAGCTATTACTATATTATTAACAGATCGAAACTTAAATACTTCATTTTTTGATCCTGCAGGAGGAGGAGATCCTATTTTATATCAACATTTATTTTGA
>No9.4
GATATTGGAACATTATATTTTATTTTTGGAATTTGATCAGGAATAATTGGAATATCATTAAGATGATTAATTCGAATTGAACTTGGACAACCAGGATCCTTTATTGGAGATGACCAAATTTATAATGTAATTGTTACAGCACATGCATTTATTATAATTTTCTTTATAGTTATACCAATTATAATTGGGGGATTTGGTAATTGATTAGTACCTTTAATAATTGGAGCACCAGATATAGCATTTCCCCGAATAAATAATATAAGATTTTGATTACTACCACCTGCACTTACATTATTATTAACTAGATCAATTGTAGATAACGGAGCAGGAACAGGATGAACTGTTTATCCGCCACTATCAAGAAATATTGCACATGGAGGGGCATCAGTAGACTTAGCAATCTTTTCATTACATTTAGCAGGAGTATCATCAATTTTAGGAGCCGTAAATTTCATTTCAACAATTATTAATATACGATCAACAGGAATATCCCCTGAACGAATACCACTATTCGTATGATCGGTAGGAATTACTGCACTATTACTTTTATTATCCTTACCAGTATTAGCTGGAGCTATTACTATATTATTAACAGATCGAAACTTAAATACTTCATTTTTTGATCCTGCAGGAGGAGGAGATCCTATTTTATATCAACATTTATTTTGA
>NoL1.2
GATATTGGAACACTATATTTTATTTTTGGAATTTGAGCAGGAATAGTAGGAACATCATTAAGATGACTAATCCGAATTGAGCTAGGACAACCAGGATCATTTATTGGAGATGATCAAATTTATAATGTAATTGTAACAGCACATGCATTTATTATAATTTTCTTTATAGTTATACCTATTATAATTGGAGGATTTGGAAACTGATTAGTACCATTAATAATTGGAGCACCAGATATAGCTTTCCCACGAATAAATAATATAAGATTTTGATTATTGCCACCATCAATCACATTATTATTAACTAGATCTATTGTTGATAACGGAGCAGGAACAGGGTGAACAGTATACCCTCCACTATCAAGAAATATTGCACATGCAGGAGCATCTGTAGATTTAGCCATTTTCTCATTACATTTAGCAGGTGTATCATCANTTTTAGGAGCAGTAAATTTTATTTCAACAATTATTAATATACGTTCAACAGGAATAAAGCCTGAACGAATACCTTTATTTGTATGATCAGTAGGAATTACTGCACTATTGTTATTATTATCCCTACCAGTACTAGCTGGTGCTATTACAATATTATTAACTGATCGAAATATTAATACATCATTTTTTGACCCAGCCGGAGGAGGTGACCCCATTTTATATCAACATTTATTTTGA
>NoL1.3
GATATTGGAACACTATATTTTATTTTTGGAATTTGAGCAGGAATAGTAGGGACATCATTAAGATGATTAATCCGAATTGAGTTAGGACAACCAGGATCATTTATTGGAGATGATCAAATTTATAATGTAATTGTAACAGCACATGCATTTATTATAATTTTCTTTATAGTTATACCTATTATAATTGGAGGATTTGGAAACTGATTAGTACCATTAATAATTGGAGCACCAGATATAGCTTTCCCACGAATAAATAATATAAGATTTTGATTATTGCCACCATCAATCACATTATTATTAGCTAGATCTATTGTTGATAACGGAGCAGGAACAGGGTGAACAGTATACCCTCCACTATCAAGAAATATTGCACACGCAGGAGCATCTGTAGATTTAGCCATTTTCTCATTACATCTAGCAGGTGTATCATCAATTTTAGGAGCAGTAAATTTTATTTCAACAATTATTAATATACGTTCAACAGGGATAAAGCCTGAACGAATACCTTTATTTGTGTGATCAGTAGGAATTACTGCACTATTATTATTATTATCCCTACCAGTACTAGCTGGTGCTATTACTATATTATTAACTGATCGAAATATTAATACATCATTTTTTGACCCAGCCGGAGGAGGTGACCCTATTCTATATCAACATTTATTTTGA
>NoL1.4
GATATTGGAACACTATATTTTATTTTTGGAATTTGAGCAGGAATAGTAGGAACATCATTAAGATGACTAATCCGAATTGAGCTAGGACAACCAGGATCATTTATTGGAGATGATCAAATTTATAATGTAATTGTAACAGCACATGCATTTATTATAATTTTCTTTATAGTTATACCTATTATAATTGGAGGATTTGGAAACTGATTAGTACCATTAATAATTGGAGCACCAGATATAGCTTTCCCACGAATAAATAATATAAGATTTTGATTATTGCCACCATCAATCACATTATTATTAGCTAGATCTATTGTTGATAACGGAGCAGGAACAGGGTGAACAGTATACCCTCCACTATCAAGAAATATTGCACATGCAGGAGCATCTGTAGATTTAGCCATTTTCTCATTACATTTAGCAGGTGTATCATCAATTTTAGGAGCAGTAAATTTTATTTCAACAATTATTAATATACGTTCAACAGGAATAAAGCCTGAACGAATACCTTTATTTGTGTGATCAGTAGGAATTACTGCACTATTGTTATTATTATCCCTACCAGTACTAGCTGGTGCTATTACAATATTATTAACTGATCGAAATATTAATACATCATTTTTTGACCCAGCCGGAGGAGGTGACCCCATTTTATATCAACATTTATTTTGA
>NoL2.3
GATATTGGAACTTTATATTTTATTTTTGGAATTTGATCAGGGATAGTAGGAACATCCATAAGATGGTTAATTCGAATTGAACTAGGGCAACCAGGATCATTTATTGGAAATGACCAAATTTATAATGTAATCGTAACAGCACACGCATTTATTATAATTTTCTTCATAGTTATACCAGTAATAATTGGTGGATTCGGAAACTGACTAGTACCTTTAATAATTGGAGCACCAGATATAGCATTCCCACGAATAAATAATATAAGATTCTGGCTATTGCCCCCCGCAATTACACTATTGTTAGCAAGATCAGCCGTAGATAATGGAGCCGGAACAGGATGAACAGTTTACCCGCCATTATCAAGAAATATAGGACATAGAGGAGCATCAGTAGATATAGCAATCTTCTCCTTACACTTAGCAGGTGTATCATCAATTTTAGGAGCAGTAAATTTCATCTCAACAATTATTAATATACGATCCACAGGTATAACTCCTGAACGAATACCATTATTCGTTTGATCAGTAGGAATTACTGCAATCCTACTATTATTATCATTACCAGTATTAGCTGGTGCAATTACAATATTATTAACAGACCGAAATATTAATACATCATTCTTCGACCCGGCGGGGGGGGGAGACCCTATTCTTTATCAACACTTATTTTGA
>NoL2.4
GATATTGGAACTTTATATTTTATTTTTGGAATTTGATCAGGAATAGTAGGAACATCCCTAAGATGGTTAATTCGAATTGAACTAGGGCAACCAGGATCATTTATTGGAAATGACCAAATTTATAATGTAATCGTAACAGCACACGCATTTATTATAATTTTCTTCATAGTTATACCAGTAATAATTGGTGGATTCGGAAACTGATTAGTACCTTTAATAATTGGAGCACCAGATATAGCATTCCCACGAATAAATAATATAAGATTCTGGCTATTGCCCCCCGCAATTACACTATTGTTAGCAAGATCAGCCGTAGATAATGGAGCCGGAACAGGATGAACAGTTTACCCGCCATTATCAAGAAATATAGGACATAGAGGAGCATCAGTAGATATAGCAATCTTCTCCTTACACTTAGCAGGTGTATCATCAATTTTAGGAGCAGTAAATTTCATCTCAACAATTATTAATATACGATCCACAGGTATAACTCCTGAACGAATACCATTATTCGTTTGATCAGTAGGAATTACTGCAATCCTACTATTATTATCATTACCAGTATTAGCTGGTGCAATTACAATATTATTAACAGACCGAAATATTAATACATCATTCTTCGACCCGGCGGGAGGGGGGGACCCTATTCTTTATCAACACTTATTTTGA
>NoL3.1
GATATTGGTACACTTTACTTCGTATTTGGAATCTGATCTGGAATAGTAGGAACATCCTTAAGATGATTAATTCGAATTGAACTAGGACAACCAGGATCATTTATTGGAGATGACCAAATCTACAACGTAATCGTAACAGCGCATGCATTTATTATAATTTTCTTTATAGTTATACCTATTATAATCGGAGGATTTGGAAATTGATTAGTACCATTAATAATTGGAGCACCAGACATAGCATTCCCTCGAATAAATAATATAAGATTCTGATTATTACCACCATCAATTACTCTTCTTTTAAGTAGAAGAATCGTTGATAACGGAGCAGGTACAGGATGAACTGTATATCCCCCACTATCTAGTAATGTAGCACATGCAGGAGCATCAGTAGACTTAGCAATCTTCTCACTACATTTAGCAGGTGTATCATCAATCTTAGGGGCAGTAAATTTCATTTCAACTGTAATTAATATACGGGCATCAGGAATAAAACCTGAACGAATACCATTATTTGTATGATCAGTAAGAATTACTGCACTATTATTATTATTATCCTTACCTGTACTTGCAGGGGCAATCACAATATTATTAACAGATCGAAACCTGAACACCTCTTTTTTTGATCCAGCAGGAGGAGGGGATCCAATCCTATATCAACACCTTTTTTGA
>NoL3.2
GATATTGGTACACTTTACTTCGTATTTGGAATCTGATCTGGAATAGTAGGAACATCCTTAAGATGATTAATTCGAATTGAACTAGGACAACCAGGATCATTTATTGGAGATGACCAAATCTACAACGTAATCGTAACAGCGCATGCATTTATTATAATTTTCTTTATAGTTATACCTATTATAATCGGAGGATTTGGAAATTGATTAGTACCATTAATAATTGGAGCACCAGACATAGCATTCCCTCGAATAAATAATATAAGATTCTGATTATTACCACCATCAATTACTCTTCTTTTAAGTAGAAGAATCGTTGATAACGGAGCAGGTACAGGATGAACTGTATATCCCCCACTATCTAGTAATGTAGCACATGCAGGAGCATCAGTAGACTTAGCAATCTTCTCACTACATTTAGCAGGTGTATCATCAATCTTAGGGGCAGTAAATTTCATTTCAACTGTAATTAATATACGGGCATCAGGAATAAAACCTGAACGAATACCATTATTTGTATGATCAGTAAGAATTACTGCACTATTATTATTATTATCCTTACCTGTACTTGCAGGGGCAATCACAATATTATTAACAGATCGAAACCTGAACACCTCTTTTTTTGATCCAGCAGGAGGAGGGGATCCAATCCTATATCAACACCTTTTTTGA
>NoL3.3
GATATTGGTACACTTTACTTCGTATTTGGAATCTGATCTGGAATAGTAGGAACATCCTTAAGATGATTAATTCGAATTGAACTAGGACAACCAGGATCATTTATTGGAGATGACCAAATCTACAACGTAATCGTAACAGCGCATGCATTTATTATAATTTTCTTTATAGTTATACCTATTATAATCGGAGGATTTGGAAATTGATTAGTACCATTAATAATTGGAGCACCAGACATAGCATTCCCTCGAATAAATAATATAAGATTCTGATTATTACCACCATCAATTACTCTTCTTTTAAGTAGAAGAATCGTTGATAACGGAGCAGGTACAGGATGAACTGTATATCCCCCACTATCTAGTAATGTAGCACATGCAGGAGCATCAGTAGACTTAGCAATCTTCTCACTACATTTAGCAGGTGTATCATCAATCTTAGGGGCAGTAAATTTCATTTCAACTGTAATTAATATACGGGCATCAGGAATAAAACCTGAACGAATACCATTATTTGTATGATCAGTAAGAATTACTGCACTATTATTATTATTATCCTTACCTGTACTTGCAGGGGCAATCACAATATTATTAACAGATCGAAACCTGAACACCTCTTTTTTTGATCCAGCAGGAGGAGGGGATCCAATCCTATATCAACACCTTTTTTGA
>NoL3.4
GATATTGGTACACTTTACTTCGTATTTGGAATCTGATCTGGAATAGTAGGAACATCCTTAAGATGATTAATTCGAATTGAACTAGGACAACCAGGATCATTTATTGGAGATGACCAAATCTACAACGTAATCGTAACAGCGCATGCATTTATTATAATTTTCTTTATAGTTATACCTATTATAATCGGAGGATTTGGAAATTGATTAGTACCATTAATAATTGGAGCACCAGACATAGCATTCCCTCGAATAAATAATATAAGATTCTGATTATTACCACCATCAATTACTCTTCTTTTAAGTAGAAGAATCGTTGATAACGGAGCAGGTACAGGATGAACTGTATATCCCCCACTATCTAGTAATGTAGCACATGCAGGAGCATCAGTAGACTTAGCAATCTTCTCACTACATTTAGCAGGTGTATCATCAATCTTAGGGGCAGTAAATTTCATTTCAACTGTAATTAATATACGGGCATCAGGAATAAAACCTGAACGAATACCATTATTTGTATGATCAGTAAGAATTACTGCACTATTATTATTATTATCCTTACCTGTACTTGCAGGGGCAATCACAATATTATTAACAGATCGAAACCTGAACACCTCTTTTTTTGATCCAGCAGGAGGAGGGGATCCAATCCTATATCAACACCTTTTTTGA
>NoL4.1
GATATTGGAACATTATATTTTATTTTTGGAATTTGATCAGGAATAATTGGAATATCATTAAGATGATTAATTCGAATTGAACTTGGACAACCAGGATCCTTTATTGGAGATGACCAAATTTATAATGTAATTGTTACAGCACATGCATTTATTATAATTTTCTTTATAGTTATACCAATTATAATTGGGGGATTTGGTAATTGATTAGTACCTTTAATAATTGGAGCACCAGATATAGCATTTCCCCGAATAAATAATATAAGATTTTGATTACTACCACCTGCACTTACATTATTATTAACTAGATCAATTGTAGATAACGGAGCAGGAACAGGATGAACTGTTTATCCGCCACTATCAAGAAATATTGCACATGGAGGGGCATCAGTAGACTTAGCAATCTTTTCATTACATTTAGCAGGAGTATCATCAATTTTAGGAGCCGTAAATTTCATTTCAACAATTATTAATATACGATCAACAGGAATATCCCCTGAACGAATACCACTATTCGTATGATCGGTAGGAATTACTGCACTATTACTTTTATTATCCTTACCAGTATTAGCTGGAGCTATTACTATATTATTAACAGATCGAAACTTAAATACTTCATTTTTTGATCCTGCAGGAGGAGGAGATCCTATTTTATATCAACATTTATTTTGA
>NoL4.2
GATATTGGAACATTATATTTTATTTTTGGAATTTGATCAGGAATAATTGGAATATCATTAAGATGATTAATTCGAATTGAACTTGGACAACCAGGATCCTTTATTGGAGATGACCAAATTTATAATGTAATTGTTACAGCACATGCATTTATTATAATTTTCTTTATAGTTATACCAATTATAATTGGGGGATTTGGTAATTGATTAGTACCTTTAATAATTGGAGCACCAGATATAGCATTTCCCCGAATAAATAATATAAGATTTTGATTACTACCACCTGCACTTACATTATTATTAACTAGATCAATTGTAGATAACGGAGCAGGAACAGGATGAACTGTTTATCCGCCACTATCAAGAAATATTGCACATGGAGGGGCATCAGTAGACTTAGCAATCTTTTCATTACATTTAGCAGGAGTATCATCAATTTTAGGAGCCGTAAATTTCATTTCAACAATTATTAATATACGATCAACAGGAATATCCCCTGAACGAATACCACTATTCGTATGATCGGTAGGAATTACTGCACTATTACTTTTATTATCCTTACCAGTATTAGCTGGAGCTATTACTATATTATTAACAGATCGAAACTTAAATACTTCATTTTTTGATCCTGCAGGAGGAGGAGATCCTATTTTATATCAACATTTATTTTGA
>NoL4.3
GATATTGGAACATTATATTTTATTTTTGGAATTTGATCAGGAATAATTGGAATATCATTAAGATGATTAATTCGAATTGAACTTGGACAACCAGGATCCTTTATTGGAGATGACCAAATTTATAATGTAATTGTTACAGCACATGCATTTATTATAATTTTCTTTATAGTTATACCAATTATAATTGGGGGATTTGGTAATTGATTAGTACCTTTAATAATTGGAGCACCAGATATAGCATTTCCCCGAATAAATAATATAAGATTTTGATTACTACCACCTGCACTTACATTATTATTAACTAGATCAATTGTAGATAACGGAGCAGGAACAGGATGAACTGTTTATCCGCCACTATCAAGAAATATTGCACATGGAGGGGCATCAGTAGACTTAGCAATCTTTTCATTACATTTAGCAGGAGTATCATCAATTTTAGGAGCCGTAAATTTCATTTCAACAATTATTAATATACGATCAACAGGAATATCCCCTGAACGAATACCACTATTCGTATGATCGGTAGGAATTACTGCACTATTACTTTTATTATCCTTACCAGTATTAGCTGGAGCTATTACTATATTATTAACAGATCGAAACTTAAATACTTCATTTTTTGATCCTGCAGGAGGAGGAGATCCTATTTTATATCAACATTTATTTTGA
>NoL4.4
GATATTGGAACATTATATTTTATTTTTGGAATTTGATCAGGAATAATTGGAATATCATTAAGATGATTAATTCGAATTGAACTTGGACAACCAGGATCCTTTATTGGAGATGACCAAATTTATAATGTAATTGTTACAGCACATGCATTTATTATAATTTTCTTTATAGTTATACCAATTATAATTGGGGGATTTGGTAATTGATTAGTACCTTTAATAATTGGAGCACCAGATATAGCATTTCCCCGAATAAATAATATAAGATTTTGATTACTACCACCTGCACTTACATTATTATTAACTAGATCAATTGTAGATAACGGAGCAGGAACAGGATGAACTGTTTATCCGCCACTATCAAGAAATATTGCACATGGAGGGGCATCAGTAGACTTAGCAATCTTTTCATTACATTTAGCAGGAGTATCATCAATTTTAGGAGCCGTAAATTTCATTTCAACAATTATTAATATACGATCAACAGGAATATCCCCTGAACGAATACCACTATTCGTATGATCGGTAGGAATTACTGCACTATTACTTTTATTATCCTTACCAGTATTAGCTGGAGCTATTACTATATTATTAACAGATCGAAACTTAAATACTTCATTTTTTGATCCTGCAGGAGGAGGAGATCCTATTTTATATCAACATTTATTTTGA
>Nr1.1
GATATTGGAACTCTATACTTTTTATTTGGGATTTGATCAGGGATAGTGGGCACATCATTAAGATGATTGATCCGAATTGAACTAGGACAGCCCGGCTCATTTATCGGAGACGACCAAATCTATAATGTAGTAGTAACGGCTCACGCCTCTATCATAATTTTCTTTATAGTAATACCAATTATAATTGGGGGATTTGGAAACTGATTAGTACCTCTAATAATCGGAGCACCTGACATAGCATTCCCCCGTATAAATAACATAAGATTCTGACTACTACCCCCCTCACTAACTTTGTTATTATCCAGAAGAATCGCCGAAAGAGGGGCAGGAACAGGATGAACTGTATACCCTCCCCTATCTACAAATATTTCCCACAGCGGAGCATCAGTGGACCTGGCAATCTTCTCACTACACCTGGCCGGAGTATCCTCTATTTTAGGAGCAGTAAACTTCATCTCTACTATTATTAACATACGTGCCACAGGAATATCCCCCGATCGAATACCTTTATTTGTATGATCTGTAGGAATTACAGCACTACTTTTATTGCTATCCCTACCCGTGCTAGCAGGGGCAATTACTATACTCCTTACAGACCGCAATCTAAATACATCATTCTTTGACCCAGCAGGAGGAGGGGATCCCATTCTTTATCAACACTTATTCTGA
>Nr1.2
GATATTGGAACTCTATACTTTTTATTTGGAATTTGATCAGGGATAGTGGGCACATCATTAAGATGATTGATCCGAATTGAACTAGGACAGCCCGGCTCATTTATCGGAGACGACCAAATCTATAATGTAGTAGTAACGGCTCACGCCTTTATCATAATTTTCTTTATAGTAATACCAATTATAATTGGGGGATTTGGAAACTGATTAGTACCTTTAATAATCGGAGCACCTGACATAGCATTCCCCCGTATAAATAACATAAGATTCTGACTACTACCCCCCTCACTAACTTTGTTATTATCCAGAAGAATCGCCGAAAGAGGGGCAGGAACAGGATGAACTGTATATCCTCCCCTATCTACAAATATTTCCCACAGCGGAGCATCAGTGGACCTGGCAATCTTCTCACTACACCTGGCCGGAGTATCCTCCATTTTAGGAGCAGTAAACTTCATCTCTACTATTATTAACATACGTGCCACAGGAATGTCCCCCGATCGAATACCTTTATTTGTATGATCTGTAGGAATTACAGCACTACTTTTATTGCTATCCCTACCCGTGCTAGCAGGGGCAATTACTATACTCCTTACAGACCGCAATCTAAATACATCATTCTTTGACCCAGCAGGAGGAGGGGATCCCATTCTTTATCAACACTTATTCTGA
>Nr2.1
GATATTGGAACACTATACTTCATATTTGGAATTTGGTCAGGAATAGTGGGTACATCATTAAGTTGAATTATTCGTATTGAACTAGGACAACCAGGATCATTCATTGGAGATGATCAAATTTATAATGTAGTAGTGACTGCTCATGCCTTTATTATAATTTTCTTTATAGTTATACCCATCATAATTGGAGGTTTTGGCAATTGACTAGTACCTTTAATGTTAGGTGCCCCCGATATAGCATTCCCTCGAATAAATAATATGAGATTTTGACTACTTCCCCCCTCTTTAACTCTTTTATTGTCAAGTAGAATCGCCGAAAGAGGAGCGGGAACTGGATGAACAGTATATCCTCCTTTATCCACAAATATCTCCCATAGAGGGGCATCGGTAGATATGGCTATCTTCTCATTACACTTAGCTGGCGTATCATCAATTTTAGGGGCAGTAAACTTTATTTCAACAATCATTAATATACGAGCAACAGGTATAACACCTGACCGGATACCATTATTTGTATGATCAGTAGGAATTACCGCCCTATTACTACTGCTGTCCCTACCCGTACTTGCTGGAGCTATCACAATATTATTAACAGATCGCAATCTAAACACCTCTTTCTTCGATCCTGCAGGAGGAGGGGACCCTATCCTCTACCAACATTTATTTTGA
>Nr2.2
GATATTGGAACACTATACTTCATATTTGGAATTTGGTCAGGAATAGTAGGTACATCATTAAGTTGAATTATTCGTATTGAACTAGGACAACCAGGATCATTCATTGGAGATGATCAAATTTATAATGTAGTAGTGACTGCTCATGCCTTTATTATAATTTTCTTTATAGTTATACCCATCATAATTGGAGGTTTTGGCAATTGACTAGTACCTTTAATGTTAGGTGCCCCCGATATAGCATTCCCTCGAATAAATAATATGAGATTTTGACTACTTCCCCCCTCTTTAAATCTTTTATTGTCAAGTAGAATCGCCGAATGAGGAGCGGGAACTGGATGAACAGTATATCCTCCTTTATCCACAAATATCTCCCATAGAGGGGCATCGGTAGATATGGCTATCTTCTCATTACACTTAGCTGGCGTATCATCAATTTTAGGGGCAGTAAACTTTATTTCAACAATCATTAATATACGAGCAACAGGTATAACACCTGACCGGATACCATTATTTGTATGATCAGTAGGAATTACCGCCCTATTACTACTGCTGTCCCTACCCGTACTTGCTGGAGCTATCACAATATTATTAACAGATCGCAATCTAAACACCTCTTTCTTCGATCCTGCAGGAGGAGGGGACCCTATCCTCTACCAACATTTATTTTGA
>V1.1
GATATTGGAACTTTATACTTCATATTAGGTATATGATCTGGAATAATCGGTATATCAATAAGATGAATTATTCGAATTGAATTAGGACAACCAGGATCATTTATTGGAAATGATCAAATTTATAACGTAATTGTAACAGCCCATGCATTTATTATAATTTTCTTCATAGTTATACCAATCATAATTGGTGGATTTGGAAACTGACTAGTACCTTTAATAATTGGAGCACCAGATATAGCATTTCCACGTATAAACAATATAAGATTTTGATTACTCCCACCCTCACTAACTTTACTTTTAGTTGGTAGTATTGTAGACACAGGAGCAGGTACTGGATGAACAGTTTACCCACCGTTATCAAGTAATATTGCACATAATGGACCTTCAGTCGACTTAACTATTTTTTCACTTCACTTAGCCGGTGTGTCATCAATTTTAGGAGCAATTAATTTTATCTCAACAATTATTAATATACGAACAACAGGAATAACAAGAGAAAAAATTCCACTTTTTGTATGATCAGTAGGAATTACAGCCCTACTTTTATTATTATCATTACCAGTACTTGCAGGAGCTATTACTATATTATTAACTGACCGAAACTTGAATACATCATTCTTTGACCCAGCAGGTGGAGGTGATCCAGTATTATATCAACATTTATTTTGA
>V1.2
GATATTGGAACTCTATACTTCATATTAGGTATATGATCTGGAATAATCGGTATATCAATAAGATGAATTATTCGAATTGAATTAGGACAACCAGGATCATTTATTGGAAATGATCAAATTTATAACGTAATTGTAACAGCCCATGCATTTATTATAATTTTCTTCATAGTTATACCAATCATAATTGGTGGATTTGGAAACTGATTAGTACCTTTAATAATTGGAGCACCAGATATAGCATTTCCACGTATAAACAATATAAGATTTTGATTACTCCCACCCTCACTAACTTTACTTTTAGTTGGTAGTATTGTAGACACAGGAGCAGGTACTGGATGAACAGTTTACCCACCGTTATCAAGTAATATTGCACATAATGGACCTTCAGTCGACTTAACTATTTTTTCACTTCACTTAGCCGGTGTATCATCAATTTTAGGAGCAATTAATTTTATCTCAACAATTATTAATATACGAACAACAGGAATAACAAGAGAAAAAATTCCACTTTTTGTATGATCAGTAGGAATTACAGCCCTACTTTTATTATTATCATTACCAGTACTTGCAGGAGCTATTACTATATTATTAACTGACCGAAACTTGAATACATCATTCTTTGACCCAGCAGGTGGAGGTGATCCAGTATTATATCAACATTTATTTTGA
>V1.3
GATATTGGAACTTTATACTTCATATTAGGTATATGATCTGGAATAATCGGTATATCAATAAGATGAATTATTCGAATTGAATTAGGACAACCAGGATCATTTATTGGAAATGATCAAATTTATAACGTAATTGTAACAGCCCATGCATTTATTATAATTTTCTTCATAGTTATACCAATCATAATTGGTGGATTTGGAAACTGACTAGTACCTTTAATAATTGGAGCACCAGATATAGCATTTCCACGTATAAACAATATAAGATTTTGATTACTCCCACCCTCACTAACTTTACTTTTAGTTGGTAGTATTGTAGACACAGGAGCAGGTACTGGATGAACAGTTTACCCACCGTTATCAAGTAATATTGCACATAATGGACCTTCAGTCGACTTAACTATTTTTTCACTTCACTTAGCCGGTGTGTCATCAATTTTAGGAGCAATTAATTTTATCTCAACAATTATTAATATACGAACAACAGGAATAACAAGAGAAAAAATTCCACTTTTTGTATGATCAGTAGGAATTACAGCCCTACTTTTATTATTATCATTACCAGTACTTGCAGGAGCTATTACTATATTATTAACTGACCGAAACTTGAATACATCATTCTTTGACCCAGCAGGTGGAGGTGATCCAGTATTATATCAACATTTATTTTGA
>V2.1
GATATTGGAACTTTATATTTTATATTAGGAATGTGATCAGGTATAATTGGTATATCAATAAGATGAATTATTCGAATTGAACTAGGACAACCAGGATCATTTATCGGAAATGATCAAATTTATAATGTTATTGTTACTGCACACGCATTCATTATAATTTTCTTTATAGTTATACCCATTATAATTGGGAGTTTTGGAAACTGATTGGTACCTTTAATAATTGGTGCCCCAGACATGGCATTCCCCCGAATAAATAATATAAGATTTTGATTACTACCACCCTCGCTCACATTGTTAATCGTAGGAAGAATTGTTGACACGGGAGCCGGAACAGGTTGAACTGTTTACCCCCCCTTATCAAGAAATATTGCTCATAATGGACCTTCAGTAGATTTTACAATTTTTTCACTACACTTAGCTGGAGTGTCATCAATTTTAGGGGCAATCAATTTTATTTCAACAATTATCAACATACGAACAACAGGAATAACTAGAGAAAAAATTCCCCTATTCGTATGATCAGTAGGTATTACTGCTCTATTATTATTACTATCATTACCTGTCCTCGCCGGTGCTATTACAATACTATTAACAGATCGTAACTTAAATACATCATTCTTTGACCCAGCAGGAGGGGGTGATCCTGTACTTTATCAACACCTATTTTGA
>V2.2
------GGAACTTTATATTTTATATTAGGAATGTGATCAGGTATAATTGGTATATCAATAAGATGAATTATTCGAATTGAACTAGGACAACCAGGATCATTTATCGGAAATGATCAAATTTATAATGTTATTGTTACTGCACATGCATTCATTATAATTTTCTTCATGGTTATACCAATTATAATTGGGGGTTTTGGAAACTGATTGGTACCTTTAATAATTGGTGCCCCAGACATAGCATTTCCCCGAATAAATAATATAAGATTTTGATTACTACCGCCCTCACTAACATTGTTAATCGTAGGAAGAATTGTTGACACAGGCGCTGGAACAGGTTGAACTGTTTATCCCCCCCTATCAAGAAATATTGCTCATAATGGACCTTCAGTAGATTTTACAATTTTTTCACTACACTTAGCTGGAGTGTCATCAATTTTAGGGGCAATCAATTTTATTTCAACAATTATCAACATACGAACAACAGGAATGACTAGAGATAAAATTCCCCTATTCGTATGATCAGTAGGTATTACTGCTCTATTATTATTACTATCATTACCTGTCCTCGCCGGAGCCATTACAATACTATTAACAGATCGTAACTTATATACATAATTCTTTGACCCAGCAGGAGGGGGTGATCCTGTACTTTATCAACACCTAT-----
>V2.3
GATATTGGAACTTTATATTTTATATTAGGAATGTGATCAGGTATAATTGGTATATCAATAAGATGAATTATTCGAATTGAACTAGGACAACCAGGATCATTTATCGGAAATGATCAAATTTATAATGTTATTGTTACTGCACACGCATTCATTATAATTTTCTTTATGGTTATACCCATTATAATTGGGGGTTTTGGAAACTGATTGGTACCTTTAATAATTGGTGCCCCAGACATGGCATTCCCCCGAATAAATAATATAAGATTTTGATTACTACCACCCTCACTCACATTGTTAATCGTAGGAAGAATTGTTGACACGGGAGCCGGAACAGGTTGAACTGTTTATCCCCCCTTATCAAGAAATATTGCTCATAATGGACCTTCAGTAGATTTTACAATTTTTTCACTACACTTAGCTGGAGTGTCATCAATTTTAGGGGCAATCAATTTTATTTCAACAATTATCAACATACGAACAACAGGAATAACTAGAGAAAAAATTCCCCTATTCGTATGATCAGTAGGTATTACTGCTCTATTATTATTACTATCATTACCTGTCCTCGCCGGTGCTATTACAATACTATTAACAGATCGTAACTTAAATACATCATTCTTTGACCCAGCAGGAGGGGGTGATCCTGTACTTTATCAACACCTATTTTGA
>V2.4
GATATTGGAACTTTATATTTTATATTAGGAATGTGATCAGGTATAATTGGTATATCAATAAGATGAATTATTCGAATTGAACTAGGACAACCAGGATCATTTATCGGAAATGACCAAATTTACAATGTTATTGTTACTGCACACGCATTCATTATGATTTTCTTTATGGTTATACCCATTATAATTGGGGGTTTTGGAAACTGATTGGTACCTTTAATAATTGGAGCCCCAGACATGGCATTCCCCCGAATAAATAATATAAGATTTTGATTACTACCACCCTCACTCACATTGTTAATCGTAGGAAGAATTGTTGACACGGGGGCCGGAACAGGTTGAACTGTTTATCCCCCCCTATCAAGAAATATTGCTCATAATGGACCTTCAGTAGATTTTACAATTTTTTCACTACACTTAGCTGGAGTATCATCAATCTTGGGGGCAATCAATTTTATTTCAACAATTATCAACATACGAACAACAGGAATAACTAGAGAAAAAATTCCCCTATTCGTATGATCAGTAGGTATTACTGCTCTATTATTATTACTATCATTACCCGTCCTCGCCGGTGCTATTACAATACTATTAACAGATCGTAACTTAAATACATCATTCTTTGACCCAGCAGGAGGGGGTGATCCCGTACTTTATCAACACCTATTCTGA
>V4.3
GATATTGGAACTTTATACTTTATATTAGGTATATGATCAGGTATAATTGGGATATCAATAAGATGAATTATTCGAATTGAACTAGGACAACCTGGATCATTCATTGGAAATGATCAAATTTACAACGTAATTGTTACTGCTCACGCATTTATTATAATTTTTTTTATAGTTATACCAATTATAATTGGAGGATTCGGAAATTGATTGGTTCCATTAATAATTGGAGCTCCGGATATAGCATTCCCCCGAATAAATAATATAAGATTTTGATTACTACCACCCTCTTTAACTTTATTAATCGTAGGAAGAATTGTTGATACCGGAGCAGGAACCGGTTGAACAGTTTATCCGCCACTATCAAGTAACATTGCCCATAACGGACCATCAGTAGATTTTACAATTTTTTCGCTCCATTTAGCCGGAGTTTCATCAATTTTAGGAGCAATCAATTTTATTTCAACTATCATCAATATACGAACAAAAGGAATAACAAGAGAAAAAATTCCCCTATTTGTATGATCAGTAGGAATCACTGCTCTACTATTATTATTATCATTACCAGTTCTAGCCGGAGCAATTACTATACTATTAACAGATCGTAATTTAAATACCTCATTTTTTGACCCAGCAGGTGGGGGAGATCCTGTACTATATCAACATTTATTTTGA
>V4.4
GATATTGGAACTTTATACTTTATATTAGGTATATGATCAGGTATAATTGGGATATCAATAAGATGAATTATTCGAATTGAACTAGGACAACCTGGATCATTCATTGGAAATGATCAAATTTACAACGTAATTGTTACTGCTCACGCATTTATTATAATTTTTTTTATAGTTATACCAATTATAATTGGAGGATTCGGAAATTGATTGGTTCCATTAATAATTGGAGCTCCGGATATAGCATTCCCCCGAATAAATAATATAAGATTTTGATTACTACCACCCTCTTTAACTTTATTAATCGTAGGAAGAATTGTTGATACCGGAGCAGGAACCGGTTGAACAGTTTATCCGCCACTATCAAGTAACATTGCCCATAACGGACCATCAGTAGATTTTACAATTTTTTCGCTCCATTTAGCCGGAGTTTCATCAATTTTAGGAGCAATCAATTTTATTTCAACTATCATCAATATACGAACAAAAGGAATAACAAGAGAAAAAATTCCCCTATTTGTATGATCAGTAGGAATCACTGCTCTACTATTATTATTATCATTACCAGTTCTAGCCGGAGCAATTACTATACTATTAACAGATCGTAATTTAAATACCTCATTTTTTGACCCAGCAGGTGGGGGAGATCCTGTACTATATCAACATTTATTTTGA
>V5.1
--------AACATTATACTTCATATTAGGGATATGATCAGGAATAATTGGCATATCTATAAGATGAATTATCCGAATTGAATTAGGACAACCTGGATCATTTATTGGAAACGATCAAATTTACAATGTAATTGTAACAGCACATGCATTTGTTATAATTTTCTTCATAGTTATACCAATTATAATTGGAGGTTTTGGAAATTGACTTGTACCCTTAATAATCGGAGCACCAGACATAGCATTCCCCCGAATAAATAATATAAGATTCTGATTATTACCTCCATCCCTAACTCTCCTTTTAGTTAGAAGAATAGTAGATGCAGGAGCAGGGACAGGATGAACTGTTTACCCCCCCTTATCAAGTAATATTGCACATAACGGAGCATCAGTAGACCTAACAATTTTCTCACTTCACCTGGCCGGTGTTTCATCTATTTTAGGTGCCGTAAATTTTATCTCAACTATTATTAATATACGAACATCAGGTATAACAAGAGAAAAAATCCCATTATTTGTATGATCAGTAGGAATTACAGCCTTATTACTATTATTATCTTTACCTGTACTGGCAGGAGCAATCACAATACTATTAACAGATCGTAATTTAAATACTTCCTTTTTTGACCCAGCAGGAGGTGGGGATCCAATTCTATATCAACACTTATTCTGA
>V5.2
GATATTGGAACATTATACTTCATATTAGGAATATGATCAGGAATAATTGGCATATCTATAAGATGAATTATCCGAATTGAATTAGGACAACCTGGATCATTTATTGGAAACGATCAAATTTACAATGTAATTGTAACAGCACATGCATTTGTTATAATTTTCTTCATAGTTATACCAATTATAATTGGAGGTTTTGGAAATTGACTTGTACCCTTAATAATCGGAGCACCAGACATAGCATTCCCCCGAATAAATAATATAAGATTCTGATTATTACCTCCATCCCTAACTCTCCTTTTAGTTAGAAGAATAGTAGATGCAGGAGCAGGGACAGGATGAACTGTTTACCCCCCCTTATCAAGTAATATTGCACATAACGGAGCATCAGTAGACCTAACAATTTTCTCACTTCACCTGGCCGGTGTTTCATCTATTTTAGGTGCCGTAAATTTTATCTCAACTATTATTAATATACGAACATCAGGTATAACAAGAGAAAAAATCCCATTATTTGTATGATCAGTAGGAATTACAGCCTTATTACTATTATTATCTTTACCTGTACTGGCAGGAGCAATCACAATACTATTAACAGATCGTAATTTAAATACTTCCTTTTTTGACCCAGCAGGAGGTGGGGATCCAATTCTATATCAACACTTATTCTGA
>V5.3
GATATTGGAACATTATACTTCATATTAGGAATATGATCAGGAATAATTGGCATATCTATAAGATGAATTATCCGAATTGAATTAGGACAACCTGGATCATTTATTGGAAACGATCAAATTTACAATGTAATTGTAACAGCACATGCATTTGTTATAATTTTCTTCATAGTTATACCAATTATAATTGGAGGTTTTGGAAATTGACTTGTACCCTTAATAATCGGAGCACCAGACATAGCATTCCCCCGAATAAATAATATAAGATTCTGATTATTACCTCCATCCTTAACTCTCCTTTTAGTTAGAAGAATAGTAGATGCAGGAGCAGGGACAGGATGAACTGTTTACCCTCCCCTATCAAGTAATATTGCACATAACGGAGCATCAGTAGACCTAACAATTTTCTCACTTCACCTGGCCGGTGTTTCATCTATTTTAGGTGCCGTAAATTTTATCTCAACTATTATTAATATACGAACATCAGGTATAACAAGAGAAAAAATCCCATTATTTGTATGATCAGTAGGAATTACAGCCTTATTACTATTATTATCTTTACCTGTACTGGCAGGAGCAATCACAATACTATTAACAGATCGTAATTTAAATACTTCCTTTTTTGACCCAGCAGGAGGTGGGGATCCAATTCTATATCAACACCTAT-----
>V6.1
GATATTGGAACTTTATATTTTATATTAGGAATGTGATCAGGTATAATTGGTATATCAATAAGATGAATTATTCCAATTGAACTAGGGCAACCAGGATCATTTATCGGAAATGATCAAATTTATAATGTTATTGTTACTGCACATGCATTCATTATAATTTTCTTCATGGTTATACCAATTATAATTGGGGGTTTTGGAAACTGATTGGTACCTTTAATAATTGGTGCCCCAGACATAGCATTTCCCCGAATAAATAATATAAGATTTTGATTACTACCGCCCTCACTAACATTGTTAATCGTAGGAAGAATTGTTGACACAGGCGCCGGAACAGGTTGAACTGTTTATCCGCCCCTATCAAGAAATATTGCTCATAATGGACCTTCATTAGATTTTACAATTTTTTCACTACACTTAGCTGGAGTGTCATCAATTTTAGGGGCAATCAATTTTATTTCAACAATTATCAACATACGAACAACAGGAATGACTAGAGATAAAATTCCCCTATTCGTATGATCAGTAGGTATTACTGCTCTATTATTATTACTATCATTACCTGTCCTCGCCGGTGCTATTACAATACTATTAACAGATCGTAACTTAAATACATCATTCTTTGACCCAGCAGGAGGGGGTGATCCTGTACTTTATCAACACCTATTTGAT
>V6.2
GATATTGGAACTTTATATTTTATATTAGGAATGTGATCAGGTATAATTGGTATATCAATAAGATGAATTATTCGAATTGAACTAGGACAACCAGGATCATTTATCGGAAATGACCAAATTTATAATGTTATTGTTACTGCACACGCATTCATTATGATTTTCTTTATGGTTATACCCATTATAATTGGGGGTTTTGGAAACTGATTGGTACCTTTAATAATTGGTGCCCCAGACATGGCATTCCCCCGAATAAATAATATAAGATTTTGATTACTACCACCCTCACTCACATTGTTAATCGTAGGAAGAATTGTTGACACGGGGGCCGGAACAGGTTGAACTGTTTATCCCCCCCTATCAAGAAATATTGCTCATAATGGACCTTCAGTAGATTTTACAATTTTTTCACTACACTTAGCTGGAGTATCATCAATTTTAGGGGCAATCAATTTTATTTCAACAATTATCAACATACGAACAACAGGAATAACTAGAGAAAAAATTCCCCTATTCGTATGATCAGTAGGTATTACTGCTCTATTATTATTACTATCATTACCTGTCCTCGCCGGTGCTATTACAATACTATTAACAGATCGTAACTTAAATACATCATTCTTTGACCCGGCAGGAGGGGGTGATCCCGTACTTTATCAACACCTATTTTGA
>V6.3
-----------TTTATATTTTATATTAGGAATGTGATCAGGTATAATTGGTATATCAATAAGATGAATTATTCGAATTGAACTAGGACAACCAGGATCATTTATCGGAAATGATCAAATTTATAATGTTATTGTTACTGCACACGCATTCATTATAATTTTCTTTGTAGTTATACCCATTATAATTGGGGGTTTTGGAAACTGATTGGTACCTTTAATAATTGGTGCCCCAGACATGGCATTCCCCCGAATAAATAATATAAGATTTTGATTACTACCACCCTCACTCACATTGTTAATCGTAGGAAGAATTGTTGACACGGGAGCCGGAACAGGTTGAACTGTTTACCCCCCCTTATCAAGAAATATTGCTCATAATGGACCTTCAGTAGATTTTACAATTTTTTCACTACACTTAGCTGGAGTGTCATCAATTTTAGGGGCAATCAATTTTTTTTCAACAATTATCAACATACGAACAACAGGAATAACTAGAGAAAAAATTCCCCTATTCGTATGATCAGTAGGTATTACTGCTCTATTATTATTACTATCATTACCTGTCCTCGCCGGTGCTATTACAATACTATTAACAGATCGTAACTTAAATACATCATTCTTTGACCCAGCAGGAGGGGGTGATCCCGTACTTTATCAACACCTATTTTGA
>V6.4
-----------TTTATATTTTATATTAGGAATGTGATCAGGTATAATTGGTATATCAATAAGATGAATTATTCGAATTGAACTAGGACAACCAGGATCATTTATCGGAAATGACCAAATTTATAATGTTATTGTTACTGCACACGCATTCATTATGATTTTCTTTATGGTTATACCCATTATAATTGGGGGTTTTGGAAACTGATTGGTACCTTTAATAATTGGTGCCCCAGACATGGCATTCCCCCGAATAAATAATATAAGATTTTGATTACTACCACCCTCACTCACATTGTTAATCGTAGGAAGAATTGTTGACACGGGGGCCGGAACAGGTTGAACTGTTTATCCCCCCCTATCAAGAAATATTGCTCATAATGGACCTTCAGTAGATTTTACAATTTTTTCACTACACTTAGCTGGAGTGTCATCAATTTTAGGGGCAATCAATTTTATTTCAACAATTATCAACATACGAACAACAGGAATAACTAGAGAAAAAATTCCCCTATTCGTATGATCAGTAGGTATTACTGCTCTATTATTATTACTATCATTACCTGTCCTCGCCGGTGCTATTACAATACTATTAACAGATCGTAACTTAAATACATCATTCTTTGACCCGGCAGGAGGGGGTGATCCTGTACTTTATCAACACCTATTTTAT
>H1.1
GATATTGGGACATTATACTTCATATTAGGTATATGATCAGGAATAATTGGTATATCAATAAGATGAATTATTCGTATTGAATTAGGTCAACCAGGATCATTTATTGGTAATGATCAAATTTATAATGTAATTGTAACAGCACACGCATTTATTATAATTTTCTTTATAGTTATACCAATTATAATTGGGGGATTTGGAAACTGACTAGTACCCCTAATAATTGGAGCCCCAGACATGGCTTTCCCACGAATAAATAATATAAGATTTTGATTATTACCACCTTCATTAACGCTACTATTAGTAGGTAGAATAGTAGACGCTGGAGCAGGTACTGGATGAACAGTATATCCACCACTATCAAGCAATATTGCACATAACGGAGCATCAGTAGATTTAACTATTTTTTCACTACATTTAGCAGGTGTTTCATCAATTCTAGGAGCGGTAAATTTTATTTCAACAATTATTAATATACGAACAACAGGAATGACTAGAGAAAAGATTCCATTATTTGTATGATCTGTAGGAATTACAGCACTATTATTATTATTATCATTGCCAGTACTTGCCGGTGCAATTACAATATTATTAACAGATCGAAATTTAAATACATCATTCTTCGACCCAGCAGGAGGGGGTGATCCTATTCTATATCAACATTTATTTTGA
>H1.4
GATATTGGGACATTATACTTCATATTAGGTATATGATCAGGAATAATTGGTATATCAATAAGATGAATTATTCGTATTGAATTAGGTCAACCAGGATCATTTATTGGAAATGATCAAATTTATAATGTAATTGTAACAGCACACGCATTTATTATAATTTTCTTTATAGTTATACCAATTATAATTGGAGGATTTGGAAACTGACTAGTACCCCTAATAATTGGAGCCCCAGATATAGCTTTCCCACGAATAAATAATATAAGATTTTGATTATTACCACCTTCATTAACGCTACTATTAGTAGGTAGAATAGTAGACGCTGGAGCAGGTACTGGATGAACAGTATATCCACCACTATCAAGTAATATTGCACATAACGGAGCATCAGTAGATTTAACTATTTTTTCACTACATTTAGCAGGTGTTTCATCAATTCTAGGAGCGGTAAATTTTATTTCAACAATTATTAATATACGAACAACAGGGATGACTAGAGAAAAAATTCCATTATTTGTATGATCTGTAGGAATTACAGCACTATTATTATTATTATCATTGCCAGTACTTGCCGGTGCAATTACAATATTATTAACAGATCGAAACTTAAATACATCATTCTTCGACCCAGCAGGAGGGGGTGATCCTATTCTATATCAACATTTATTTTGA
